# Supplementary material for: Genome-wide identification and expression analysis of JmjC domain-containing family in Vitis vinifera L
Source: BMC Genomics. 2025 Sep 26;26:816. doi: 10.1186/s12864-025-11995-y (PMC12465334; doi:10.1186/s12864-025-11995-y)
Supplement: Supplementary file 1 — Supplementary Material 1. [file 12864_2025_11995_MOESM1_ESM.xlsx]

## Sheet: Table S1
Table S1: Members of the JMJ gene family in A. thaliana
Gene family	Group	Gene Name	Gene ID
JMJs	KDM1/LSD1	FLD	AT3G10390
		LDL1	AT1G62830
		LDL2	AT3G13682
		LDL3	AT4G16310
	KDM5/JARID1	JMJ14	AT4G20400
		JMJ15	AT2G34880
		JMJ16	AT1G08620
		JMJ17	AT1G63490
		JMJ18	AT1G30810
		JMJ19	AT2G38950
	KDM4/JHDM3	JMJ13	AT5G46910
		JMJ12	AT3G48430
		JMJ11	AT5G04240
	KDM3/JHDM2	JMJ25	AT3G07610
		JMJ26	AT1G11950
		JMJ27	AT4G00990
		JMJ28	AT4G21430
		JMJ29	AT1G62310
		JMJ24	AT1G09060
	JMJD6	JMJ21	AT1G78280
		JMJ22	AT5G06550
	JMJC domina-only Group	JMJ20	AT5G63080
		JMJ30	AT3G20810
		JMJ31	AT5G19840
		JMJ32	AT3G45880
Citation: [1] Liu C, Lu F, Cui X, Cao X. Histone methylation in higher plants. Annu Rev Plant Biol. 2010;61:395-420. [2] Zhou H, Liu Y, Liang Y, Zhou D, Li S, Lin S, Dong H, Huang L. The function of histone lysine methylation related SET domain group proteins in plants. Protein Sci. 2020; 29(5):1120-1137. [3] Luo, M., Hung, FY., Yang, S. et al. Histone Lysine Demethylases and Their Functions in P…
