# Supplementary material for: Genome-wide identification and expression analysis of JmjC domain-containing family in Vitis vinifera L
Source: BMC Genomics. 2025 Sep 26;26:816. doi: 10.1186/s12864-025-11995-y (PMC12465334; doi:10.1186/s12864-025-11995-y)
Supplement: Supplementary file 2 — Supplementary Material 2. [file 12864_2025_11995_MOESM2_ESM.xlsx]

## Sheet: Table S2
Table S2: Conservative motif information of VvPJMJ in V. vinifera
Motif	Logo	E-value	Sites	Width
motif 1		2e-213	8	50
motif 2		6.4e-185	7	50
motif 3		5.8e-189	8	50
motif 4		2.6e-132	8	50
motif 5		3.5e-135	7	50
motif 6		1.3e-100	7	34
motif 7		2e-100	6	50
motif 8		5.7e-100	6	50
motif 9		8.4e-92	6	44
motif 10		5.5e-72	5	49
motif 11		2e-56	5	44
motif 12		2.4e-51	6	42
motif 13		4.5e-46	7	31
motif 14		1.2e-45	4	49
motif 15		2.1e-38	4	44
motif 16		1.2e-30	8	24
motif 17		1.2e-28	6	21
motif 18		9.2e-28	4	50
motif 19		3.8e-25	6	21
motif 20		2.2e-22	2	49
