# Supplementary material for: Genome-wide identification and expression analysis of JmjC domain-containing family in Vitis vinifera L
Source: BMC Genomics. 2025 Sep 26;26:816. doi: 10.1186/s12864-025-11995-y (PMC12465334; doi:10.1186/s12864-025-11995-y)
Supplement: Supplementary file 3 — Supplementary Material 3. [file 12864_2025_11995_MOESM3_ESM.xlsx]

## Sheet: Table S3
Table S3: Orthologous gene pairs between V. vinifera, Arabidopsis, and O. sativa JMJ genes
Chr.	Gene Name	Gene ID		Chr.	Gene Name	Gene ID
2	VvJMJ1	Vitvi02g00329	==	1	AtJMJ17	AT1G63490
2	VvJMJ2	Vitvi02g00759	==	5	AtJMJ13	AT5G46910
6	VvJMJ6	Vitvi06g00167	==	3	AtJMJD5	AT3G20810
8	VvJMJ10	Vitvi08g00216	==	5	AtJMJ22	AT5G06550
10	VvJMJ11	Vitvi10g00053	==	1	AtJMJ29	AT1G11950
10	VvJMJ11	Vitvi10g00053	==	1	AtJMJ26	AT1G62310
13	VvJMJ15	Vitvi13g04179	==	5	AtEFL6	AT5G04240
14	VvJMJ16	Vitvi14g00196	==	1	AtJMJ24	AT1G09060
17	VvJMJ21	Vitvi17g00875	==	5	AtJMJ20	AT5G63080
17	VvJMJ22	Vitvi17g01001	==	3	AtJMJ12	AT3G48430
18	VvJMJ23	Vitvi18g00437	==	1	AtJMJ21	AT1G78280
6	VvJMJ6	Vitvi06g00167	==	9	OsJMJ712	Os09g31380
10	VvJMJ12	Vitvi10g00339	==	7	OsJMJ25	Os07g37140
16	VvJMJ19	Vitvi16g00120	==	2	OsJMJ707	Os02g46930
16	VvJMJ19	Vitvi16g00120	==	10	OsJMJ706	Os10g42690
17	VvJMJ21	Vitvi17g00875	==	1	OsJMJ709	Os01g36630
