# Supplementary material for: Genome-wide identification and expression analysis of JmjC domain-containing family in Vitis vinifera L
Source: BMC Genomics. 2025 Sep 26;26:816. doi: 10.1186/s12864-025-11995-y (PMC12465334; doi:10.1186/s12864-025-11995-y)
Supplement: Supplementary file 4 — Supplementary Material 4. [file 12864_2025_11995_MOESM4_ESM.xlsx]

## Sheet: Table S4
Table S4 qPCR primer sequence
Gene name	Primer
VvJMJ1	F:CTGCCCTGCATGTAAGCCTCAC
	R:TGTGTGGTGGAGAGGGTGTCTG
VvJMJ2	F:TTGGACTGGTCCCTGGGATTCC
	R:AAGGAGGCTGGCTAGGAGCAC
VvJMJ4	F:AGGGTGGAGCGGCTGGAATC
	R:GTGGAGAGTGGCGTTGGAGATG
VvJMJ6	F:CTCCGAATCCCCGAACCTCCTC
	R:AGCTGCTCCCACGCCATCTC
VvJMJ11	F:ACCTTCAACCTTGCGGTGGAAC
	R:TTGCCTCGCTTTCGTCCCATTC
VvJMJ12	F:ATGGAGGAGGAGGAGGCTTTGC
	R:TGCCGATGACGCCCCTGAAG
VvJMJ15	F:CCACAAGTATGCGATGCTTC
	R:TCAAAGGGATCAGCCTATCC
VvJMJ16	F:CATCCCTGCTGGTTGCCCTTTC
	R:TGCCGCTTTGCCTCATGCTC
VvJMJ17	F:GCGAAGGATCAACTGCATAGT
	R:AATAGTGCGTATCCTCACTTGG
VvJMJ18	F:GTACAGTTTCTACACCACCTG
	R:CACAGTACGATTTCCCCTTC
VvJMJ20	F:GATGGTGGAGGGGTCGGTGAG
	R:TCTCCGCCGCTCTCAACTACTC
VvJMJ21	F:GGCGACGAGCTGAGTTACAGTG
	R:AGGCTGTCCAGTGTGAGTGACC
