# Supplementary material for: Genome-wide identification and expression analysis of JmjC domain-containing family in Vitis vinifera L
Source: BMC Genomics. 2025 Sep 26;26:816. doi: 10.1186/s12864-025-11995-y (PMC12465334; doi:10.1186/s12864-025-11995-y)
Supplement: Supplementary file 5 — Supplementary Material 5. [file 12864_2025_11995_MOESM5_ESM.xlsx]

## Sheet: Table S5
Table S5 Duplicate gene types in the VvJMJ gene family
Type	Gene ID	Gene name		Gene ID	Gene name	E-value
DSD	Vitvi08g00216	VvJMJ10	=	Vitvi17g00875	VvJMJ21	2.97e-20
	Vitvi17g00875	VvJMJ21	=	Vitvi18g00437	VvJMJ23	3.39e-15
TRD	Vitvi02g04368	VvJMJ3	=	Vitvi17g01001	VvJMJ22	1.01e-12
	Vitvi04g01989	VvJMJ5	=	Vitvi10g00053	VvJMJ11	5.54e-79
	Vitvi07g00075	VvJMJ7	=	Vitvi06g00167	VvJMJ6	3.07e-18
	Vitvi07g00618	VvJMJ8	=	Vitvi14g00627	VvJMJ17	0
	Vitvi07g04214	VvJMJ9	=	Vitvi06g00167	VvJMJ6	1.52e-11
	Vitvi10g00339	VvJMJ12	=	Vitvi15g00950	VvJMJ18	0
	Vitvi10g01394	VvJMJ14	=	Vitvi10g00053	VvJMJ11	0
	Vitvi16g00120	VvJMJ19	=	Vitvi02g00759	VvJMJ2	0
WGD	Vitvi15g00950	VvJMJ18	=	Vitvi16g01410	VvJMJ20	5.81e-87
