# Supplementary material for: Genome-wide identification and expression analysis of JmjC domain-containing family in Vitis vinifera L
Source: BMC Genomics. 2025 Sep 26;26:816. doi: 10.1186/s12864-025-11995-y (PMC12465334; doi:10.1186/s12864-025-11995-y)
Supplement: Supplementary file 6 — Supplementary Material 6. [file 12864_2025_11995_MOESM6_ESM.xlsx]

## Sheet: gene.description
Table S6: Differentially expressed genes in grape fruit under ethylene treatment
Gene_id	chromosome	Strand	start	end	length	A1_group_fpkm	B1_group_fpkm	A2_group_fpkm	B2_group_fpkm	A3_group_fpkm	B3_group_fpkm	B1_readcount(B1vsA1)	A1_readcount(B1vsA1)	log2FoldChange(B1vsA1)	pval(B1vsA1)	padj(B1vsA1)	significant(B1vsA1)	B2_readcount(B2vsA2)	A2_readcount(B2vsA2)	log2FoldChange(B2vsA2)	pval(B2vsA2)	padj(B2vsA2)	significant(B2vsA2)	B3_readcount(B3vsA3)	A3_readcount(B3vsA3)	log2FoldChange(B3vsA3)	pval(B3vsA3)	padj(B3vsA3)	significant(B3vsA3)	biological_process	biological_process_description	cellular_component	cellular_component_description	molecular_function	molecular_function_description	KEGG AnnotInfo	KEGG url	Gene Name	Blast swiss prot
Novel00001	chr1	+	3865370	3867496	1878	14.1802	14.2721	9.9531	9.11923	8.58477	10.2324	508.061	443.443	0.19625	0.47161	1	FALSE	300.873	312.243	-0.053513	0.94864	1	FALSE	353.004	282.252	0.3227	0.19622	0.61213	FALSE	--	--	--	--	--	--	--	--	--	hypothetical protein VITISV_043881 [Vitis vinifera]
Novel00002	chr1	+	4413971	4419579	4291	42.5383	19.0373	23.3517	21.4742	6.28762	14.0311	1259.71	2425.57	-0.94523	0.030354	0.31626	FALSE	1324.33	1351.47	-0.02927	0.99214	1	FALSE	892.215	387.56	1.203	0.00065135	0.012355	UP	GO:0071704//GO:0044237//GO:0032196//GO:0008152//GO:0044260//GO:0044710//GO:0008150//GO:0034641//GO:0006310//GO:0006807//GO:0044763//GO:1901360//GO:0006259//GO:0046483//GO:0043170//GO:0006313//GO:0090304//GO:0044699//GO:0009987//GO:0006139//GO:0044238//GO:0006725	organic substance metabolic process//cellular metabolic process//transposition//metabolic process//cellular macromolecule metabolic process//single-organism metabolic process//biological_process//cellular nitrogen compound metabolic process//DNA recombination//nitrogen compound metabolic process//single-organism cellular process//organic cyclic compound metabolic process//DNA metabolic process//h…	GO:0016021//GO:0044425//GO:0016020//GO:0031224//GO:0005575	integral component of membrane//membrane part//membrane//intrinsic component of membrane//cellular_component	GO:0004803//GO:0005488//GO:0097159//GO:0003824//GO:0003676//GO:0003674//GO:0003677//GO:1901363	transposase activity//binding//organic cyclic compound binding//catalytic activity//nucleic acid binding//molecular_function//DNA binding//heterocyclic compound binding	--	--	--	--
Novel00003	chr1	+	6039061	6039752	563	0	0	0.635775	1.00641	0.396349	0.211384	0	0	NA	NA	NA	NA	10.8458	6.4716	0.74494	0.37715	0.93318	FALSE	2.27598	4.16466	-0.87171	0.60121	0.97618	FALSE	--	--	--	--	--	--	--	--	--	--
Novel00004	chr1	+	9152348	9153925	1493	0.8256	0.18034	0.255672	0.193174	0.358859	0.162772	5.43787	21.3598	-1.9738	0.016587	0.23512	FALSE	5.3497	6.79611	-0.34525	0.84635	1	FALSE	4.65695	10.0841	-1.1146	0.23924	0.67649	FALSE	--	--	--	--	--	--	--	--	--	hypothetical protein VITISV_039786 [Vitis vinifera]
Novel00005	chr1	+	10633905	10634845	941	0.930701	0.775408	0.747179	0.972767	0.676568	0.701494	15.0807	15.4181	-0.031925	0.90252	1	FALSE	17.2203	12.6481	0.44519	0.4926	0.99392	FALSE	13.1305	11.8198	0.15172	0.97284	1	FALSE	--	--	--	--	--	--	--	--	--	--
Novel00006	chr1	+	14274805	14275691	840	4.04512	3.67532	4.42183	4.36507	6.87555	3.77588	41.7057	39.9714	0.061275	0.94465	1	FALSE	46.2058	43.8635	0.075052	0.83642	1	FALSE	41.2199	72.2455	-0.80957	0.016152	0.13387	FALSE	--	--	--	--	GO:0043169//GO:0043167//GO:0008270//GO:0003674//GO:0005488//GO:0046872//GO:0046914	cation binding//ion binding//zinc ion binding//molecular_function//binding//metal ion binding//transition metal ion binding	--	--	--	unnamed protein product [Vitis vinifera]
Novel00007	chr1	+	21513934	21516331	1332	0.0642917	0.0124784	0.038623	0.113459	0.330213	0.069178	0.325372	1.44859	-2.1545	0.66107	1	FALSE	2.83777	0.924725	1.6177	0.46378	0.97745	FALSE	1.8249	8.09717	-2.1496	0.043203	0.25731	FALSE	--	--	GO:0005623//GO:0005622//GO:0044464//GO:0005737//GO:0005575//GO:0044424	cell//intracellular//cell part//cytoplasm//cellular_component//intracellular part	GO:0043566//GO:0097159//GO:0005488//GO:0003674//GO:0003690//GO:0003676//GO:1901363//GO:0003677	structure-specific DNA binding//organic cyclic compound binding//binding//molecular_function//double-stranded DNA binding//nucleic acid binding//heterocyclic compound binding//DNA binding	K14861 nucleolar pre-ribosomal-associated protein 1 | (RefSeq) uncharacterized LOC100264016	http://www.genome.jp/dbget-bin/www_bget?vvi:100264016	--	PREDICTED: uncharacterized protein LOC100264016 isoform X3 [Vitis vinifera]
Novel00008	chr1	-	2230881	2232624	1360	4.52155	4.82653	3.57252	4.90333	5.36803	4.02521	88.8479	71.7282	0.3088	0.51925	1	FALSE	83.9965	57.7111	0.54148	0.11268	0.57153	FALSE	70.9114	90.4501	-0.3511	0.22241	0.65326	FALSE	--	--	--	--	--	--	--	--	--	--
Novel00009	chr1	-	4429840	4430731	892	2.23538	1.92704	1.89037	1.23386	1.28355	1.73375	34.7957	35.4553	-0.02709	0.99005	1	FALSE	21.0587	29.6718	-0.49468	0.31943	0.88424	FALSE	30.144	21.7076	0.47367	0.27789	0.72249	FALSE	--	--	--	--	--	--	--	--	--	--
Novel00010	chr1	-	5118529	5122267	3558	1.79543	1.29755	1.63509	1.17088	0.529466	0.764485	56.8164	68.3454	-0.26654	0.50943	1	FALSE	47.8894	62.7187	-0.38919	0.31734	0.88257	FALSE	32.3978	21.2943	0.60543	0.28353	0.72908	FALSE	--	--	--	--	--	--	no KO assigned | (RefSeq) uncharacterized LOC100852986	http://www.genome.jp/dbget-bin/www_bget?vvi:100852986	--	unnamed protein product [Vitis vinifera]
Novel00011	chr1	-	7114028	7118179	1322	2.99296	2.44521	3.01308	3.55679	2.34433	2.60848	65.9334	69.7394	-0.080964	0.77989	1	FALSE	90.7753	71.5844	0.34266	0.34976	0.91319	FALSE	67.7729	58.2268	0.21903	0.51333	0.92904	FALSE	--	--	--	--	--	--	--	--	--	PREDICTED: LOW QUALITY PROTEIN: uncharacterized protein LOC100250949 [Vitis vinifera]
Novel00012	chr1	-	16863811	16867521	809	5.10522	5.00822	5.25894	5.13403	5.37618	4.46984	65.1326	56.6802	0.20054	0.82847	1	FALSE	61.4569	59.5774	0.04481	0.8938	1	FALSE	55.2329	64.2239	-0.21758	0.52502	0.93391	FALSE	--	--	--	--	--	--	--	--	--	hypothetical protein BVRB_6g156190 [Beta vulgaris subsp. vulgaris]
Novel00013	chr1	-	18306060	18306920	614	6.05274	5.52658	6.46095	7.09684	10.1885	7.20597	68.7946	65.6481	0.067543	0.90893	1	FALSE	83.4555	70.6993	0.23931	0.48627	0.99077	FALSE	86.4439	118.424	-0.45413	0.13894	0.50878	FALSE	--	--	--	--	--	--	--	--	--	PREDICTED: negative elongation factor E-like isoform X2 [Vitis vinifera]
Novel00014	chr1	-	20775005	20780663	2180	1.05845	1.11171	0.769248	0.879379	0.77559	0.407241	48.2125	39.5423	0.28601	0.63622	1	FALSE	34.2237	29.0196	0.23797	0.56991	1	FALSE	16.6561	30.7213	-0.88319	0.072027	0.34885	FALSE	GO:0008152//GO:0016070//GO:0044271//GO:0044237//GO:0071704//GO:0008150//GO:0034641//GO:0044249//GO:0006351//GO:0034645//GO:0097659//GO:0009058//GO:0044260//GO:0010467//GO:0043170//GO:0046483//GO:0009059//GO:1901362//GO:0034654//GO:1901360//GO:0006807//GO:0032774//GO:0006725//GO:0019438//GO:1901576//GO:0044238//GO:0018130//GO:0006139//GO:0009987//GO:0090304	metabolic process//RNA metabolic process//cellular nitrogen compound biosynthetic process//cellular metabolic process//organic substance metabolic process//biological_process//cellular nitrogen compound metabolic process//cellular biosynthetic process//transcription, DNA-templated//cellular macromolecule biosynthetic process//nucleic acid-templated transcription//biosynthetic process//cellular ma…	GO:0016020//GO:0019867//GO:0005575	membrane//outer membrane//cellular_component	GO:0016779//GO:0003899//GO:0003824//GO:0016772//GO:0097159//GO:0034062//GO:0016740//GO:0005488//GO:0003674//GO:0003676//GO:1901363//GO:0003677	nucleotidyltransferase activity//DNA-directed RNA polymerase activity//catalytic activity//transferase activity, transferring phosphorus-containing groups//organic cyclic compound binding//RNA polymerase activity//transferase activity//binding//molecular_function//nucleic acid binding//heterocyclic compound binding//DNA binding	--	--	--	PREDICTED: DNA-directed RNA polymerase 1B, mitochondrial-like, partial [Sesamum indicum]
Novel00015	chr10	+	271411	275550	3821	0.654701	0.668338	0.437421	0.500254	0.183606	0.241402	51.5373	43.9754	0.22892	0.65717	1	FALSE	35.4323	29.6496	0.25705	0.51734	1	FALSE	18.0398	13.0886	0.46288	0.4808	0.90964	FALSE	GO:0009056//GO:0010556//GO:2001141//GO:0010467//GO:0043170//GO:0009059//GO:0046483//GO:1901362//GO:0019222//GO:0019219//GO:0034654//GO:0044248//GO:1901360//GO:0006807//GO:0031326//GO:0032774//GO:0006725//GO:0019438//GO:1901576//GO:0044238//GO:0018130//GO:0006139//GO:0009987//GO:0006355//GO:0010468//GO:0090304//GO:0060255//GO:0008152//GO:0016070//GO:0006914//GO:0044271//GO:0009889//GO:0044237//GO:…	catabolic process//regulation of macromolecule biosynthetic process//regulation of RNA biosynthetic process//gene expression//macromolecule metabolic process//macromolecule biosynthetic process//heterocycle metabolic process//organic cyclic compound biosynthetic process//regulation of metabolic process//regulation of nucleobase-containing compound metabolic process//nucleobase-containing compound…	GO:0044464//GO:0005622//GO:0005575//GO:0005623	cell part//intracellular//cellular_component//cell	GO:0008233//GO:0003674//GO:0008238//GO:0070008//GO:0008236//GO:0016787//GO:0003700//GO:0070009//GO:0008239//GO:0004177//GO:0003824//GO:0001071//GO:0070011//GO:0017171	peptidase activity//molecular_function//exopeptidase activity//serine-type exopeptidase activity//serine-type peptidase activity//hydrolase activity//transcription factor activity, sequence-specific DNA binding//serine-type aminopeptidase activity//dipeptidyl-peptidase activity//aminopeptidase activity//catalytic activity//nucleic acid binding transcription factor activity//peptidase activity, ac…	no KO assigned | (RefSeq) uncharacterized CRM domain-containing protein At3g25440, chloroplastic	http://www.genome.jp/dbget-bin/www_bget?vvi:100250974	--	PREDICTED: uncharacterized protein LOC104880451 [Vitis vinifera]>gi|731404199|ref|XP_010655356.1| PREDICTED: uncharacterized protein LOC104880451 [Vitis vinifera]
Novel00016	chr10	+	2671438	2679049	2028	0.0257453	0	0.0265072	0.0355198	0.0156704	0.00949893	0	0.893545	#NAME?	0.70344	1	FALSE	1.28186	0.928725	0.46491	0.92758	1	FALSE	0.367165	0.595098	-0.6967	1	1	FALSE	--	--	--	--	--	--	--	--	--	PREDICTED: tyrosine-protein kinase Fer-like isoform X2 [Nelumbo nucifera]
Novel00017	chr10	+	7889665	7891367	1614	0.0232791	0.0101612	0.0113272	0	0.0105815	0.0119355	0.326071	0.677006	-1.054	1	1	FALSE	0	0.30982	#NAME?	1	1	FALSE	0.367165	0.336069	0.12767	1	1	FALSE	--	--	--	--	--	--	--	--	--	--
Novel00018	chr10	+	9252032	9255686	2111	0.794388	0.173169	0.496113	0.449247	0.2908	0.426273	6.68575	27.0718	-2.0176	0.0076133	0.15248	FALSE	16.0134	16.9783	-0.084409	0.96067	1	FALSE	15.9429	10.4486	0.6096	0.37407	0.82262	FALSE	GO:0044238//GO:0043170//GO:0006508//GO:0019538//GO:0008150//GO:0071704//GO:0008152	primary metabolic process//macromolecule metabolic process//proteolysis//protein metabolic process//biological_process//organic substance metabolic process//metabolic process	--	--	GO:0016787//GO:0003674//GO:0008233//GO:0070011//GO:0003824//GO:0008234	hydrolase activity//molecular_function//peptidase activity//peptidase activity, acting on L-amino acid peptides//catalytic activity//cysteine-type peptidase activity	--	--	--	PREDICTED: uncharacterized protein LOC100261851 isoform X5 [Vitis vinifera]
Novel00019	chr10	+	16629826	16637073	3264	6.89476	8.02601	9.11321	5.37079	10.86	7.53172	369.231	281.635	0.3907	0.15435	0.68136	FALSE	234.414	373.429	-0.67178	0.005777	0.089579	FALSE	337.406	467.753	-0.47126	0.032506	0.21446	FALSE	--	--	--	--	--	--	--	--	--	PREDICTED: GEM-like protein 4 [Vitis vinifera]
Novel00020	chr10	+	18067493	18085481	1551	15.455	12.1838	17.2481	15.5693	13.8478	12.6572	341.781	378.958	-0.14896	0.60971	1	FALSE	410.044	425.828	-0.054494	0.83128	1	FALSE	344.576	360.859	-0.066613	0.73785	1	FALSE	GO:0016032//GO:0044419//GO:0009987//GO:0008150//GO:0044403//GO:0051704//GO:0044764//GO:0019058	viral process//interspecies interaction between organisms//cellular process//biological_process//symbiosis, encompassing mutualism through parasitism//multi-organism process//multi-organism cellular process//viral life cycle	--	--	GO:0005198//GO:0003674//GO:0005515//GO:0005488	structural molecule activity//molecular_function//protein binding//binding	--	--	--	unnamed protein product [Vitis vinifera]
Novel00021	chr10	+	18067985	18076614	2011	1.99051	1.31387	2.36677	2.02664	1.02477	1.07402	53.0403	70.963	-0.41998	0.36	0.93673	FALSE	76.0376	84.3258	-0.14926	0.73502	1	FALSE	42.2151	38.6516	0.12723	0.75373	1	FALSE	--	--	--	--	--	--	--	--	--	hypothetical protein VITISV_042518 [Vitis vinifera]
Novel00022	chr10	-	367803	374893	2997	1.11686	0.398759	1.49458	1.17371	0.520678	1.02032	16.2584	39.4309	-1.2781	0.023574	0.28206	FALSE	44.7829	53.7099	-0.26224	0.50937	0.99958	FALSE	40.1491	19.8048	1.0195	0.01886	0.1486	FALSE	--	--	--	--	--	--	K05387 glutamate receptor, ionotropic, plant | (RefSeq) glutamate receptor 3.7	http://www.genome.jp/dbget-bin/www_bget?vvi:100255191	--	PREDICTED: glutamate receptor 3.7-like [Vitis vinifera]
Novel00023	chr10	-	2498114	2499645	1505	0.406808	0.200257	0.339709	0.241932	0.182769	0.219318	6.03151	10.8086	-0.84159	0.43001	0.98521	FALSE	6.87971	8.96469	-0.38191	0.73692	1	FALSE	6.33558	5.17184	0.2928	0.81315	1	FALSE	--	--	--	--	--	--	--	--	--	hypothetical protein VITISV_000232 [Vitis vinifera]
Novel00024	chr10	-	2672784	2679901	7118	0.329402	0.148878	0.336761	0.167009	0.112235	0.132525	21.307	41.2371	-0.95262	0.08435	0.52254	FALSE	21.8389	42.3276	-0.9547	0.05447	0.38292	FALSE	18.5951	14.9928	0.31065	0.62261	0.98281	FALSE	GO:0044260//GO:0006468//GO:0008150//GO:0019538//GO:0016310//GO:0044237//GO:0071704//GO:0008152//GO:0043412//GO:0044238//GO:0009987//GO:0044267//GO:0006796//GO:0036211//GO:0006793//GO:0006464//GO:0043170	cellular macromolecule metabolic process//protein phosphorylation//biological_process//protein metabolic process//phosphorylation//cellular metabolic process//organic substance metabolic process//metabolic process//macromolecule modification//primary metabolic process//cellular process//cellular protein metabolic process//phosphate-containing compound metabolic process//protein modification proce…	--	--	GO:0016772//GO:0003824//GO:0016740//GO:0016301//GO:0016773//GO:0004672//GO:0003674	transferase activity, transferring phosphorus-containing groups//catalytic activity//transferase activity//kinase activity//phosphotransferase activity, alcohol group as acceptor//protein kinase activity//molecular_function	no KO assigned | (RefSeq) protein ZINC INDUCED FACILITATOR-LIKE 1	http://www.genome.jp/dbget-bin/www_bget?vvi:100259102	--	hypothetical protein VITISV_029627 [Vitis vinifera]
Novel00025	chr10	-	3225202	3226751	1550	0.230549	0.250338	0.596246	0.554846	0.0604185	0.22268	7.82898	6.51231	0.26565	0.76443	1	FALSE	15.8813	16.3683	-0.043575	1	1	FALSE	6.80666	1.70723	1.9953	0.11494	0.45793	FALSE	--	--	--	--	--	--	--	--	--	--
Novel00026	chr10	-	3767306	3768135	715	23.6768	20.4443	20.9337	14.1175	20.9242	17.2844	294.321	300.38	-0.029401	0.97831	1	FALSE	191.79	267.325	-0.47907	0.061466	0.41234	FALSE	241.868	281.332	-0.21806	0.35894	0.81121	FALSE	--	--	--	--	--	--	--	--	--	--
Novel00027	chr10	-	4627590	4632041	3096	1.56949	1.34746	1.77533	1.58773	1.30562	1.13569	84.7337	85.8926	-0.019598	0.93593	1	FALSE	93.14	97.6099	-0.067627	0.86169	1	FALSE	69.158	75.4092	-0.12484	0.60969	0.97722	FALSE	GO:0009262//GO:0046044//GO:0006313//GO:0009165//GO:0009220//GO:0009173//GO:0055086//GO:0009394//GO:0006230//GO:0043170//GO:0006259//GO:0046483//GO:1901362//GO:0009265//GO:0006793//GO:0072528//GO:0034654//GO:0019692//GO:0044763//GO:0009130//GO:1901360//GO:0006221//GO:0006807//GO:0009117//GO:0090407//GO:0019693//GO:0009221//GO:0006725//GO:0006796//GO:0019438//GO:1901576//GO:0044238//GO:0018130//GO:…	deoxyribonucleotide metabolic process//TMP metabolic process//transposition, DNA-mediated//nucleotide biosynthetic process//pyrimidine ribonucleotide biosynthetic process//pyrimidine ribonucleoside monophosphate metabolic process//nucleobase-containing small molecule metabolic process//2'-deoxyribonucleotide metabolic process//TMP biosynthetic process//macromolecule metabolic process//DNA metabol…	--	--	GO:0004797//GO:0003674//GO:0035639//GO:0019205//GO:0003676//GO:0005524//GO:0032553//GO:1901363//GO:0019206//GO:0008270//GO:0043167//GO:0036094//GO:0003677//GO:0032550//GO:0043169//GO:0046914//GO:0032555//GO:0001883//GO:0032549//GO:0046872//GO:1901265//GO:0097367//GO:0001882//GO:0004803//GO:0016301//GO:0017076//GO:0003824//GO:0016772//GO:0097159//GO:0000166//GO:0016740//GO:0005488//GO:0030554//GO:…	thymidine kinase activity//molecular_function//purine ribonucleoside triphosphate binding//nucleobase-containing compound kinase activity//nucleic acid binding//ATP binding//ribonucleotide binding//heterocyclic compound binding//nucleoside kinase activity//zinc ion binding//ion binding//small molecule binding//DNA binding//purine ribonucleoside binding//cation binding//transition metal ion bindin…	--	--	--	PREDICTED: uncharacterized protein LOC104880500 [Vitis vinifera]
Novel00028	chr10	-	5324108	5328200	1117	111.573	80.3916	140.511	104.346	64.3458	76.0806	1549.93	1850.98	-0.25609	0.33228	0.91041	FALSE	1889.75	2390.42	-0.33907	0.12271	0.59587	FALSE	1407.59	1148.33	0.29369	0.12753	0.48473	FALSE	GO:0006807//GO:0009059//GO:0043170//GO:0010467//GO:0044267//GO:0009987//GO:0043603//GO:0044238//GO:1901576//GO:0006412//GO:0071704//GO:0043043//GO:0043604//GO:0044237//GO:0044271//GO:0006518//GO:0008152//GO:0044260//GO:0009058//GO:1901564//GO:0034645//GO:0019538//GO:0044249//GO:1901566//GO:0008150//GO:0034641	nitrogen compound metabolic process//macromolecule biosynthetic process//macromolecule metabolic process//gene expression//cellular protein metabolic process//cellular process//cellular amide metabolic process//primary metabolic process//organic substance biosynthetic process//translation//organic substance metabolic process//peptide biosynthetic process//amide biosynthetic process//cellular meta…	GO:0005737//GO:0043232//GO:0030529//GO:0005622//GO:0044464//GO:0044424//GO:0043229//GO:0032991//GO:0005575//GO:0044444//GO:0005840//GO:0043228//GO:0043226//GO:0005623	cytoplasm//intracellular non-membrane-bounded organelle//ribonucleoprotein complex//intracellular//cell part//intracellular part//intracellular organelle//macromolecular complex//cellular_component//cytoplasmic part//ribosome//non-membrane-bounded organelle//organelle//cell	GO:2001070//GO:0003674//GO:0030247//GO:0005198//GO:0001871//GO:0005488//GO:0003735//GO:0030246	starch binding//molecular_function//polysaccharide binding//structural molecule activity//pattern binding//binding//structural constituent of ribosome//carbohydrate binding	--	--	--	unnamed protein product [Vitis vinifera]
Novel00029	chr10	-	7889932	7891337	1319	0	0	0	0	0	0	0	0	NA	NA	NA	NA	0	0	NA	NA	NA	NA	0	0	NA	NA	NA	NA	--	--	--	--	--	--	--	--	--	--
Novel00030	chr10	-	9269550	9271708	1143	0.885147	0.668722	1.99605	2.35595	2.76896	1.52236	15.1496	18.4341	-0.28309	0.9124	1	FALSE	50.686	40.4769	0.32449	0.37585	0.93247	FALSE	33.951	59.2112	-0.80242	0.026427	0.18652	FALSE	--	--	--	--	GO:0003674//GO:0043169//GO:0043167//GO:0046872//GO:0005488	molecular_function//cation binding//ion binding//metal ion binding//binding	--	--	--	--
Novel00031	chr10	-	13531667	13532580	836	1.64023	1.69323	2.21807	1.22051	2.03904	1.55523	28.8311	24.0853	0.25948	0.73385	1	FALSE	19.0975	33.0417	-0.7909	0.12618	0.60371	FALSE	25.2256	32.2373	-0.35384	0.45488	0.89173	FALSE	--	--	--	--	GO:0046914//GO:0046872//GO:0005488//GO:0003674//GO:0043169//GO:0008270//GO:0043167	transition metal ion binding//metal ion binding//binding//molecular_function//cation binding//zinc ion binding//ion binding	--	--	--	PREDICTED: uncharacterized protein LOC105949220 [Erythranthe guttatus]
Novel00032	chr10	-	17199561	17222929	4162	2.80045	1.88636	4.42548	2.75783	1.63627	2.27037	157.015	204.964	-0.38447	0.26241	0.84147	FALSE	217.585	325.236	-0.57991	0.018234	0.19572	FALSE	182.427	126.992	0.52258	0.041562	0.25063	FALSE	GO:0033554//GO:0034641//GO:0008150//GO:0006310//GO:0006400//GO:0044260//GO:0044710//GO:0016070//GO:0008152//GO:0043412//GO:0070525//GO:0008033//GO:0006974//GO:0002949//GO:0006950//GO:0044237//GO:0034660//GO:0071704//GO:0051716//GO:0006399//GO:0034470//GO:0006725//GO:0009451//GO:0050896//GO:0009987//GO:0006139//GO:0044238//GO:0090304//GO:0044699//GO:0010467//GO:0043170//GO:0006396//GO:0006281//GO:…	cellular response to stress//cellular nitrogen compound metabolic process//biological_process//DNA recombination//tRNA modification//cellular macromolecule metabolic process//single-organism metabolic process//RNA metabolic process//metabolic process//macromolecule modification//tRNA threonylcarbamoyladenosine metabolic process//tRNA processing//cellular response to DNA damage stimulus//tRNA thre…	--	--	GO:0016772//GO:0097159//GO:0000166//GO:0003824//GO:0098519//GO:0017076//GO:0016740//GO:0032561//GO:0016788//GO:0030554//GO:0005488//GO:0032559//GO:0043168//GO:0003723//GO:0032555//GO:0001883//GO:0003724//GO:0016817//GO:0017111//GO:0032549//GO:0097367//GO:1901265//GO:0016301//GO:0001882//GO:0009378//GO:0016791//GO:0005524//GO:0032553//GO:1901363//GO:0043167//GO:0042578//GO:0036094//GO:0016887//GO:…	transferase activity, transferring phosphorus-containing groups//organic cyclic compound binding//nucleotide binding//catalytic activity//nucleotide phosphatase activity, acting on free nucleotides//purine nucleotide binding//transferase activity//guanyl ribonucleotide binding//hydrolase activity, acting on ester bonds//adenyl nucleotide binding//binding//adenyl ribonucleotide binding//anion bind…	no KO assigned | (RefSeq) cell division control protein 48 homolog B	http://www.genome.jp/dbget-bin/www_bget?vvi:100254300	--	PREDICTED: cell division control protein 48 homolog B isoform X1 [Vitis vinifera]>gi|731405967|ref|XP_010655986.1| PREDICTED: cell division control protein 48 homolog B isoform X1 [Vitis vinifera]
Novel00033	chr11	+	2234026	2236659	2264	3.58871	2.79116	2.84067	2.55587	1.83004	1.97165	127.242	142.984	-0.16829	0.61484	1	FALSE	108.8	113.991	-0.067248	0.87417	1	FALSE	87.3872	77.6303	0.1708	0.60144	0.97629	FALSE	--	--	GO:0031224//GO:0005575//GO:0005576//GO:0016020//GO:0044425//GO:0016021	intrinsic component of membrane//cellular_component//extracellular region//membrane//membrane part//integral component of membrane	--	--	--	--	--	hypothetical protein VITISV_033107 [Vitis vinifera]
Novel00034	chr11	+	5756697	5758421	1136	2.06049	0.974407	1.68858	1.31916	1.00602	0.845876	22.1703	41.1497	-0.89226	0.10673	0.58235	FALSE	28.6811	33.9736	-0.24431	0.54991	1	FALSE	18.889	21.7913	-0.20621	0.76664	1	FALSE	--	--	--	--	--	--	--	--	--	Sucrose phosphate synthase 1F [Theobroma cacao]>gi|508783937|gb|EOY31193.1| Sucrose phosphate synthase 1F [Theobroma cacao]
Novel00035	chr11	+	14774357	14777383	2379	0.230973	0.262403	0.382219	0.287852	0.340307	0.230693	12.4942	9.80897	0.34909	0.66234	1	FALSE	13.0882	16.0632	-0.2955	0.6734	1	FALSE	10.6352	14.9747	-0.49368	0.44902	0.88748	FALSE	GO:0043170//GO:0006807//GO:1901360//GO:0006259//GO:0046483//GO:0006725//GO:0090304//GO:0006139//GO:0044238//GO:0009987//GO:0008152//GO:0071704//GO:0015074//GO:0044237//GO:0008150//GO:0034641//GO:0044260//GO:0009058	macromolecule metabolic process//nitrogen compound metabolic process//organic cyclic compound metabolic process//DNA metabolic process//heterocycle metabolic process//cellular aromatic compound metabolic process//nucleic acid metabolic process//nucleobase-containing compound metabolic process//primary metabolic process//cellular process//metabolic process//organic substance metabolic process//DNA…	--	--	GO:0003674//GO:0005515//GO:0046983//GO:0005488	molecular_function//protein binding//protein dimerization activity//binding	--	--	--	PREDICTED: uncharacterized protein LOC104879612 [Vitis vinifera]
Novel00036	chr11	-	7061705	7080467	2008	1.13767	0.4221	1.4112	0.868317	0.573189	0.494704	12.7797	30.1381	-1.2377	0.055964	0.43145	FALSE	24.0821	37.3687	-0.63387	0.21963	0.77287	FALSE	14.5048	16.2353	-0.16259	0.85701	1	FALSE	--	--	--	--	--	--	--	--	--	PREDICTED: uncharacterized protein LOC104880698 [Vitis vinifera]>gi|731407635|ref|XP_010656564.1| PREDICTED: uncharacterized protein LOC104880698 [Vitis vinifera]>gi|731407637|ref|XP_010656565.1| PREDICTED: uncharacterized protein LOC104880698 [Vitis vinifera]>gi|731407639|ref|XP_010656566.1| PREDICTED: uncharacterized protein LOC104880698 [Vitis vinifera]>gi|731407641|ref|XP_010656567.1| PREDICT…
Novel00037	chr11	-	7476293	7478028	653	7.19052	9.18274	6.77041	7.65665	3.87542	5.30382	122.069	82.8559	0.55902	0.15187	0.67778	FALSE	95.6072	79.3132	0.26956	0.39396	0.94082	FALSE	67.2427	47.4685	0.50241	0.13868	0.50846	FALSE	--	--	--	--	--	--	--	--	--	unnamed protein product [Vitis vinifera]
Novel00038	chr11	-	7526952	7529731	2576	26.2448	18.4272	24.253	18.9709	9.05061	11.9392	866.24	1075.02	-0.31153	0.24827	0.8262	FALSE	840.199	1005.07	-0.2585	0.24281	0.80028	FALSE	543.829	397.111	0.45361	0.033976	0.2198	FALSE	--	--	--	--	--	--	no KO assigned | (RefSeq) uncharacterized LOC100257638	http://www.genome.jp/dbget-bin/www_bget?vvi:100257638	--	unnamed protein product [Vitis vinifera]
Novel00039	chr11	-	10573637	10576673	2387	0.985296	1.06001	0.808537	1.16239	1.5269	1.11676	51.1124	41.8496	0.28846	0.51841	1	FALSE	52.7909	34.5509	0.61157	0.12466	0.60017	FALSE	52.096	68.1723	-0.38801	0.20671	0.62923	FALSE	--	--	--	--	GO:0005515//GO:0003674//GO:0032550//GO:0036094//GO:0043531//GO:0043167//GO:0032553//GO:1901363//GO:0001882//GO:0097367//GO:1901265//GO:0032549//GO:0032555//GO:0001883//GO:0043168//GO:0030554//GO:0005488//GO:0032559//GO:0097159//GO:0000166//GO:0017076	protein binding//molecular_function//purine ribonucleoside binding//small molecule binding//ADP binding//ion binding//ribonucleotide binding//heterocyclic compound binding//nucleoside binding//carbohydrate derivative binding//nucleoside phosphate binding//ribonucleoside binding//purine ribonucleotide binding//purine nucleoside binding//anion binding//adenyl nucleotide binding//binding//adenyl rib…	K13459 disease resistance protein RPS2 | (RefSeq) probable disease resistance protein At5g63020	http://www.genome.jp/dbget-bin/www_bget?vvi:100257093	--	PREDICTED: probable disease resistance protein At5g63020 [Vitis vinifera]
Novel00040	chr11	-	14510904	14515258	1272	0.488032	0.542686	0.58876	0.914606	1.11367	0.723174	13.8577	11.0987	0.3203	0.67105	1	FALSE	22.4102	13.2837	0.7545	0.27497	0.83995	FALSE	18.217	26.8039	-0.55716	0.27786	0.72249	FALSE	--	--	GO:0031224//GO:0005575//GO:0016020//GO:0044425//GO:0016021	intrinsic component of membrane//cellular_component//membrane//membrane part//integral component of membrane	GO:0008233//GO:0003674//GO:0035639//GO:0008270//GO:0005524//GO:1901363//GO:0032553//GO:0043167//GO:0004175//GO:0036094//GO:0016787//GO:0043169//GO:0032550//GO:0046914//GO:0001883//GO:0008237//GO:0032555//GO:0046872//GO:0032549//GO:0097367//GO:1901265//GO:0001882//GO:0003824//GO:0000166//GO:0004222//GO:0097159//GO:0017076//GO:0070011//GO:0005488//GO:0030554//GO:0032559//GO:0043168	peptidase activity//molecular_function//purine ribonucleoside triphosphate binding//zinc ion binding//ATP binding//heterocyclic compound binding//ribonucleotide binding//ion binding//endopeptidase activity//small molecule binding//hydrolase activity//cation binding//purine ribonucleoside binding//transition metal ion binding//purine nucleoside binding//metallopeptidase activity//purine ribonucleo…	--	--	--	PREDICTED: putative callose synthase 8 [Vitis vinifera]
Novel00041	chr11	-	15986784	15995759	1895	2.49098	1.98925	2.98162	2.33997	2.56052	2.01084	65.2912	71.0815	-0.12258	0.75251	1	FALSE	73.8487	86.4573	-0.22742	0.43763	0.96092	FALSE	64.3564	77.9541	-0.27654	0.44068	0.88325	FALSE	GO:0008150//GO:0009847//GO:0032502	biological_process//spore germination//developmental process	GO:0016020//GO:0005575//GO:0019028//GO:0019012//GO:0044423	membrane//cellular_component//viral capsid//virion//virion part	GO:0003824//GO:0005215//GO:0022892//GO:0004129//GO:0016676//GO:0005488//GO:0009055//GO:0046872//GO:0015002//GO:0022890//GO:0015075//GO:0022857//GO:0008324//GO:0043167//GO:0043169//GO:0022891//GO:0016491//GO:0016675//GO:0015077//GO:0003674//GO:0015078	catalytic activity//transporter activity//substrate-specific transporter activity//cytochrome-c oxidase activity//oxidoreductase activity, acting on a heme group of donors, oxygen as acceptor//binding//electron carrier activity//metal ion binding//heme-copper terminal oxidase activity//inorganic cation transmembrane transporter activity//ion transmembrane transporter activity//transmembrane trans…	--	--	--	PREDICTED: uncharacterized protein LOC104881439 isoform X1 [Vitis vinifera]
Novel00042	chr12	+	158020	159291	1107	0.0509644	0.153934	0.0299582	0.0683828	0.0552682	0.0151434	3.48284	1.02705	1.7618	0.42678	0.98236	FALSE	1.53001	0.614904	1.3151	0.77821	1	FALSE	0.314673	1.11316	-1.8227	0.72463	1	FALSE	--	--	--	--	--	--	--	--	--	hypothetical protein VITISV_010028 [Vitis vinifera]
Novel00043	chr12	+	2424079	2431785	7631	2.64919	1.60674	2.74933	1.70161	0.759508	0.754068	246.026	349.148	-0.50503	0.21546	0.78341	FALSE	239.406	367.726	-0.61917	0.14552	0.64501	FALSE	111.074	107.716	0.044284	0.90864	1	FALSE	--	--	--	--	--	--	no KO assigned | (RefSeq) TOM1-like protein 2	http://www.genome.jp/dbget-bin/www_bget?vvi:100249130	--	hypothetical protein VITISV_024658 [Vitis vinifera]
Novel00044	chr12	+	3260298	3262462	924	0.0384824	0	0.054498	0.0629432	0	0.0616391	0	0.627561	#NAME?	0.84459	1	FALSE	1.18009	0.923988	0.35296	1	1	FALSE	1.12228	0	Inf	0.50054	0.92154	FALSE	--	--	--	--	--	--	--	--	--	hypothetical protein B456_003G156400 [Gossypium raimondii]
Novel00045	chr12	+	6281328	6282410	1079	6.20006	5.80647	6.64514	4.51981	4.44155	6.96302	73.6854	69.0279	0.0942	0.81235	1	FALSE	53.9451	73.5263	-0.44677	0.20961	0.75922	FALSE	85.6353	52.1967	0.71425	0.028812	0.1981	FALSE	--	--	--	--	--	--	--	--	--	hypothetical protein VITISV_012926 [Vitis vinifera]
Novel00046	chr12	+	6907911	6908691	781	0.765484	0.415664	0.949001	1.01203	1.07109	0.683404	6.57831	10.6382	-0.69347	0.50095	1	FALSE	14.9261	12.9847	0.20103	0.75499	1	FALSE	10.1641	15.6184	-0.61976	0.3779	0.82469	FALSE	--	--	--	--	--	--	--	--	--	--
Novel00047	chr12	+	7210066	7211500	1351	3.25872	2.71194	2.60398	3.12332	1.57524	1.4046	74.5777	77.4444	-0.054418	0.82168	1	FALSE	80.7231	62.6946	0.36464	0.30269	0.86711	FALSE	36.8464	39.8753	-0.11397	0.78554	1	FALSE	--	--	--	--	--	--	--	--	--	--
Novel00048	chr12	+	8608762	8609696	935	1.24503	1.30305	1.97856	1.15906	0.835131	0.954245	24.5703	20.5029	0.26109	0.70457	1	FALSE	20.4454	33.0388	-0.69238	0.18021	0.71307	FALSE	17.3273	14.5362	0.25339	0.7399	1	FALSE	--	--	--	--	--	--	--	--	--	unnamed protein product [Vitis vinifera]
Novel00049	chr12	+	8616739	8618365	1627	0.50488	0.270224	0.739189	0.550466	0.308675	0.788875	8.8601	14.6854	-0.72899	0.42817	0.9835	FALSE	17.2497	21.3184	-0.30552	0.58066	1	FALSE	24.9522	9.61367	1.376	0.010284	0.097187	FALSE	GO:0043170//GO:0044238//GO:0071704//GO:0008152//GO:0008150//GO:0019538//GO:0006508	macromolecule metabolic process//primary metabolic process//organic substance metabolic process//metabolic process//biological_process//protein metabolic process//proteolysis	--	--	GO:0008233//GO:0003674//GO:0016787//GO:0008236//GO:0004252//GO:0004175//GO:0017171//GO:0003824//GO:0070011	peptidase activity//molecular_function//hydrolase activity//serine-type peptidase activity//serine-type endopeptidase activity//endopeptidase activity//serine hydrolase activity//catalytic activity//peptidase activity, acting on L-amino acid peptides	--	--	--	PREDICTED: subtilisin-like protease isoform X4 [Vitis vinifera]>gi|731408194|ref|XP_010656767.1| PREDICTED: subtilisin-like protease isoform X4 [Vitis vinifera]>gi|731408196|ref|XP_010656768.1| PREDICTED: subtilisin-like protease isoform X4 [Vitis vinifera]>gi|296090288|emb|CBI40107.3| unnamed protein product [Vitis vinifera]
Novel00050	chr12	+	17240723	17243728	2758	0.334889	0.323887	0.425618	0.33871	0.273356	0.172534	17.9934	15.9101	0.17752	0.90741	1	FALSE	17.4917	20.7064	-0.24341	0.71521	1	FALSE	9.1362	13.8925	-0.60464	0.37843	0.82521	FALSE	--	--	--	--	GO:0005515//GO:0003674//GO:0005488	protein binding//molecular_function//binding	--	--	--	PREDICTED: TMV resistance protein N-like isoform X2 [Vitis vinifera]>gi|731410929|ref|XP_010657772.1| PREDICTED: TMV resistance protein N-like isoform X2 [Vitis vinifera]
Novel00051	chr12	+	17937182	17938507	1237	4.91398	3.1652	3.12228	3.07236	1.68477	1.38909	79.5725	105.336	-0.40466	0.37486	0.95054	FALSE	70.1211	67.9988	0.044338	0.85301	1	FALSE	33.4165	38.3686	-0.19937	0.63865	0.9886	FALSE	--	--	--	--	--	--	--	--	--	--
Novel00052	chr12	+	19541882	19543293	1305	0.467787	1.96985	1.46924	3.92474	1.66867	1.57214	52.7418	11.0387	2.2564	0.013374	0.21129	FALSE	95.2681	33.4037	1.512	0.010516	0.1354	FALSE	40.5876	40.2785	0.011029	0.88877	1	FALSE	GO:0051189//GO:0043170//GO:0051186//GO:0009059//GO:1901576//GO:0044238//GO:0009987//GO:0044267//GO:0008152//GO:0044237//GO:0051188//GO:0071704//GO:0008150//GO:0044249//GO:0051191//GO:0019538//GO:0009058//GO:0044260	prosthetic group metabolic process//macromolecule metabolic process//cofactor metabolic process//macromolecule biosynthetic process//organic substance biosynthetic process//primary metabolic process//cellular process//cellular protein metabolic process//metabolic process//cellular metabolic process//cofactor biosynthetic process//organic substance metabolic process//biological_process//cellular b…	--	--	GO:0003674//GO:0003676//GO:1901363//GO:0008270//GO:0043167//GO:0043169//GO:0046914//GO:0046872//GO:0097159//GO:0005488	molecular_function//nucleic acid binding//heterocyclic compound binding//zinc ion binding//ion binding//cation binding//transition metal ion binding//metal ion binding//organic cyclic compound binding//binding	no KO assigned | (RefSeq) uncharacterized LOC100244044	http://www.genome.jp/dbget-bin/www_bget?vvi:100244044	--	unnamed protein product [Vitis vinifera]
Novel00053	chr12	+	21785099	21791483	3877	2.18123	0.849708	1.01382	0.566244	0.275579	0.380135	63.3788	141.085	-1.1545	0.01084	0.18678	FALSE	39.8572	66.44	-0.73721	0.055017	0.38562	FALSE	27.5213	19.4414	0.50142	0.26993	0.71191	FALSE	--	--	--	--	GO:0043531//GO:0036094//GO:0032550//GO:0032553//GO:1901363//GO:0043167//GO:0003674//GO:0005515//GO:0030554//GO:0005488//GO:0032559//GO:0043168//GO:0017076//GO:0000166//GO:0097159//GO:1901265//GO:0097367//GO:0001882//GO:0001883//GO:0032555//GO:0032549	ADP binding//small molecule binding//purine ribonucleoside binding//ribonucleotide binding//heterocyclic compound binding//ion binding//molecular_function//protein binding//adenyl nucleotide binding//binding//adenyl ribonucleotide binding//anion binding//purine nucleotide binding//nucleotide binding//organic cyclic compound binding//nucleoside phosphate binding//carbohydrate derivative binding//n…	--	--	--	PREDICTED: probable disease resistance protein At4g27220 [Vitis vinifera]
Novel00054	chr12	-	158410	160078	1351	0.174849	0.0254226	0.169467	0.0817975	0.034659	0.0533346	0.707849	4.21429	-2.5738	0.24716	0.8256	FALSE	2.00759	4.02177	-1.0024	0.58348	1	FALSE	1.36367	0.853614	0.67584	0.91831	1	FALSE	--	--	--	--	--	--	--	--	--	hypothetical protein VITISV_027817 [Vitis vinifera]
Novel00055	chr12	-	164555	166197	571	0.461237	0.233255	0.838472	0.617266	1.05559	0.991802	2.66288	4.57485	-0.78074	0.64688	1	FALSE	6.39859	8.63429	-0.43232	0.72592	1	FALSE	11.0027	11.3498	-0.044818	0.99803	1	FALSE	--	--	--	--	--	--	--	--	--	unnamed protein product [Vitis vinifera]
Novel00056	chr12	-	747859	748893	753	0.410903	0.135371	0.572008	0.216639	0.28857	0.261461	2.06644	5.5304	-1.4202	0.38999	0.96174	FALSE	3.05735	7.7143	-1.3353	0.25301	0.81468	FALSE	3.95354	4.13418	-0.064457	1	1	FALSE	--	--	--	--	GO:0097159//GO:0043565//GO:0005488//GO:0003674//GO:0003676//GO:1901363//GO:0003677	organic cyclic compound binding//sequence-specific DNA binding//binding//molecular_function//nucleic acid binding//heterocyclic compound binding//DNA binding	--	--	--	PREDICTED: uncharacterized protein LOC104880846 isoform X3 [Vitis vinifera]
Novel00057	chr12	-	1728279	1731104	790	0.862603	12.2269	1.57609	5.6159	3.14245	10.8581	190.778	11.5928	4.0406	0.0027312	0.082349	FALSE	82.1987	21.0146	1.9677	8.3804e-06	0.00053626	UP	161.441	44.9314	1.8452	2.3133e-10	3.7389e-08	UP	GO:0008152//GO:0043632//GO:0051603//GO:0071704//GO:0044265//GO:0044237//GO:0019538//GO:0006508//GO:0008150//GO:0009057//GO:0044260//GO:0044257//GO:0043170//GO:0019941//GO:0009056//GO:0006511//GO:0044248//GO:0030163//GO:1901575//GO:0044267//GO:0009987//GO:0044238	metabolic process//modification-dependent macromolecule catabolic process//proteolysis involved in cellular protein catabolic process//organic substance metabolic process//cellular macromolecule catabolic process//cellular metabolic process//protein metabolic process//proteolysis//biological_process//macromolecule catabolic process//cellular macromolecule metabolic process//cellular protein catab…	GO:0043234//GO:0005623//GO:0000502//GO:0005622//GO:0044464//GO:0019773//GO:0005575//GO:0032991//GO:0044424//GO:0005839	protein complex//cell//proteasome complex//intracellular//cell part//proteasome core complex, alpha-subunit complex//cellular_component//macromolecular complex//intracellular part//proteasome core complex	GO:0070011//GO:0003824//GO:0003674//GO:0008233//GO:0004175//GO:0016787	peptidase activity, acting on L-amino acid peptides//catalytic activity//molecular_function//peptidase activity//endopeptidase activity//hydrolase activity	--	--	--	--
Novel00058	chr12	-	2424676	2431780	3881	0	0	0	0	0	0	0	0	NA	NA	NA	NA	0	0	NA	NA	NA	NA	0	0	NA	NA	NA	NA	--	--	--	--	--	--	--	--	--	hypothetical protein VITISV_024658 [Vitis vinifera]
Novel00059	chr12	-	3260298	3271193	306	3.4762	3.83376	3.566	2.03294	2.52633	2.80676	23.7613	18.5813	0.35477	0.64965	1	FALSE	11.4769	19.7374	-0.7822	0.29163	0.85696	FALSE	16.7806	14.2255	0.23831	0.80543	1	FALSE	--	--	--	--	--	--	--	--	--	hypothetical protein B456_003G156400 [Gossypium raimondii]
Novel00060	chr12	-	7501361	7502176	503	3.90011	0.538361	0.801468	0.633294	0.309678	0.146557	5.43297	33.3877	-2.6195	0.11184	0.59775	FALSE	6.104	7.10561	-0.2192	0.85362	1	FALSE	1.43695	3.02154	-1.0723	0.63115	0.98471	FALSE	--	--	--	--	--	--	--	--	--	PREDICTED: uncharacterized protein LOC100253416 [Vitis vinifera]>gi|147789234|emb|CAN78011.1| hypothetical protein VITISV_041419 [Vitis vinifera]>gi|297739334|emb|CBI28985.3| unnamed protein product [Vitis vinifera]
Novel00061	chr12	-	8937302	8939013	1569	2.01419	2.24185	1.23221	1.66247	1.98391	1.38402	71.0013	55.8088	0.34735	0.42163	0.98124	FALSE	49.7059	34.5751	0.52368	0.18685	0.723	FALSE	42.4983	58.0019	-0.44869	0.18011	0.5833	FALSE	--	--	--	--	--	--	--	--	--	--
Novel00062	chr12	-	15218194	15220852	1015	5.90725	5.57443	7.0801	7.91937	8.57548	4.59233	109.649	101.267	0.11473	0.78743	1	FALSE	145.682	122.54	0.24957	0.40244	0.945	FALSE	87.1141	156.252	-0.84289	0.0022676	0.032195	DOWN	--	--	--	--	--	--	K13416 brassinosteroid insensitive 1-associated receptor kinase 1 [EC:2.7.10.1 2.7.11.1] | (RefSeq) BRASSINOSTEROID INSENSITIVE 1-associated receptor kinase 1	http://www.genome.jp/dbget-bin/www_bget?vvi:100266543	--	hypothetical protein VITISV_034506 [Vitis vinifera]
Novel00063	chr12	-	16873046	16909199	635	21.1678	14.6172	22.2312	14.9429	7.049	9.04363	166.039	211.711	-0.35057	0.30898	0.89067	FALSE	158.678	222.131	-0.48531	0.080376	0.47671	FALSE	100.256	75.1844	0.41518	0.15317	0.53725	FALSE	--	--	--	--	--	--	no KO assigned | (RefSeq) putative disease resistance RPP13-like protein 1	http://www.genome.jp/dbget-bin/www_bget?vvi:100242853	--	hypothetical protein VITISV_040599 [Vitis vinifera]
Novel00064	chr12	-	16874544	16876984	1252	12.6863	9.12162	16.8674	9.79206	3.88471	5.86745	229.866	280.342	-0.2864	0.37101	0.94674	FALSE	228.484	371.782	-0.70236	0.12557	0.60283	FALSE	142.55	91.5794	0.63837	0.015177	0.12859	FALSE	--	--	--	--	--	--	K03364 cell division cycle 20-like protein 1, cofactor of APC complex | (RefSeq) protein FIZZY-RELATED 3	http://www.genome.jp/dbget-bin/www_bget?vvi:100252996	--	PREDICTED: protein FIZZY-RELATED 3 isoform X2 [Vitis vinifera]
Novel00065	chr12	-	19147137	19148030	894	1.45373	3.9114	1.09799	1.84278	0.459387	0.669097	71.038	22.9713	1.6288	0.00077846	0.035776	UP	30.0362	17.3068	0.79536	0.25585	0.8176	FALSE	11.6736	7.7813	0.58516	0.42357	0.8698	FALSE	--	--	--	--	GO:0005488//GO:0003674//GO:0005515	binding//molecular_function//protein binding	--	--	--	PREDICTED: probable leucine-rich repeat receptor-like protein kinase At1g35710 isoform X1 [Vitis vinifera]>gi|731410639|ref|XP_010657640.1| PREDICTED: probable leucine-rich repeat receptor-like protein kinase At1g35710 isoform X1 [Vitis vinifera]>gi|731410641|ref|XP_010657641.1| PREDICTED: probable leucine-rich repeat receptor-like protein kinase At1g35710 isoform X1 [Vitis vinifera]>gi|731410643…
Novel00066	chr12	-	21751470	21756825	1826	11.4287	16.4504	19.5228	18.2833	23.8821	18.7647	557.397	339.863	0.71375	0.014236	0.21702	FALSE	580.538	578.71	0.0045478	0.9732	1	FALSE	614.854	751.262	-0.28907	0.15944	0.54773	FALSE	--	--	--	--	--	--	no KO assigned | (RefSeq) L10-interacting MYB domain-containing protein	http://www.genome.jp/dbget-bin/www_bget?vvi:100255817	--	PREDICTED: uncharacterized protein LOC100255817 [Vitis vinifera]
Novel00067	chr12_random	+	470776	472212	1339	2.05609	2.59527	3.1031	1.82468	2.19324	2.94454	69.3176	49.4668	0.48676	0.29125	0.87449	FALSE	46.0246	73.2329	-0.67009	0.081404	0.48001	FALSE	76.608	54.7709	0.48408	0.1451	0.52188	FALSE	--	--	--	--	GO:0005488//GO:0005515//GO:0003674	binding//protein binding//molecular_function	--	--	--	PREDICTED: TMV resistance protein N-like [Vitis vinifera]
Novel00068	chr13	+	2442345	2444526	2182	2.38135	2.25308	2.10787	1.59607	1.62675	1.35952	99.0372	91.8643	0.10847	0.77058	1	FALSE	65.8399	81.8317	-0.3137	0.34894	0.91293	FALSE	58.199	66.7112	-0.19694	0.52323	0.93323	FALSE	GO:0006304//GO:0006725//GO:0050896//GO:0009987//GO:0006139//GO:0044238//GO:0009307//GO:0090304//GO:0006952//GO:0043170//GO:0006259//GO:0046483//GO:0006807//GO:1901360//GO:0044355//GO:0008150//GO:0034641//GO:0044260//GO:0008152//GO:0043412//GO:0044237//GO:0006950//GO:0071704	DNA modification//cellular aromatic compound metabolic process//response to stimulus//cellular process//nucleobase-containing compound metabolic process//primary metabolic process//DNA restriction-modification system//nucleic acid metabolic process//defense response//macromolecule metabolic process//DNA metabolic process//heterocycle metabolic process//nitrogen compound metabolic process//organic…	--	--	GO:1901363//GO:0004518//GO:0016787//GO:0016888//GO:0003677//GO:0003674//GO:0003676//GO:0015666//GO:0097159//GO:0003824//GO:0016893//GO:0016788//GO:0004520//GO:0005488//GO:0004519//GO:0009036//GO:0004536	heterocyclic compound binding//nuclease activity//hydrolase activity//endodeoxyribonuclease activity, producing 5'-phosphomonoesters//DNA binding//molecular_function//nucleic acid binding//restriction endodeoxyribonuclease activity//organic cyclic compound binding//catalytic activity//endonuclease activity, active with either ribo- or deoxyribonucleic acids and producing 5'-phosphomonoesters//hyd…	--	--	--	unnamed protein product [Vitis vinifera]
Novel00069	chr13	+	6511228	6512341	1114	1.72256	1.11916	2.68816	1.62342	0.880583	0.86269	24.994	34.1244	-0.44922	0.46747	1	FALSE	34.6271	53.1256	-0.61751	0.11725	0.58353	FALSE	18.5857	18.5371	0.0037828	0.94594	1	FALSE	--	--	--	--	--	--	--	--	--	--
Novel00070	chr13	+	9494967	9497366	1053	0.696127	0.705002	0.606788	0.474941	0.25145	0.943596	14.948	13.0374	0.1973	0.78955	1	FALSE	9.69426	11.4197	-0.23633	0.76759	1	FALSE	19.5391	5.06741	1.947	0.0035369	0.045163	UP	GO:0065007//GO:0006351//GO:0044249//GO:0050794//GO:1903506//GO:0008150//GO:0034641//GO:0044260//GO:0051171//GO:0009058//GO:0050789//GO:0097659//GO:0034645//GO:0044271//GO:0009889//GO:0016070//GO:0008152//GO:0060255//GO:2000112//GO:0080090//GO:0071704//GO:0031323//GO:0051252//GO:0044237//GO:1901576//GO:0019438//GO:0006725//GO:0032774//GO:0031326//GO:0090304//GO:0010468//GO:0006355//GO:0009987//GO:…	biological regulation//transcription, DNA-templated//cellular biosynthetic process//regulation of cellular process//regulation of nucleic acid-templated transcription//biological_process//cellular nitrogen compound metabolic process//cellular macromolecule metabolic process//regulation of nitrogen compound metabolic process//biosynthetic process//regulation of biological process//nucleic acid-tem…	--	--	GO:0097159//GO:0001071//GO:0005488//GO:1901363//GO:0003700//GO:0003677//GO:0003674//GO:0003676	organic cyclic compound binding//nucleic acid binding transcription factor activity//binding//heterocyclic compound binding//transcription factor activity, sequence-specific DNA binding//DNA binding//molecular_function//nucleic acid binding	no KO assigned | (RefSeq) uncharacterized LOC100854699	http://www.genome.jp/dbget-bin/www_bget?vvi:100854699	--	unnamed protein product [Vitis vinifera]
Novel00071	chr13	+	11220245	11220994	615	2.74323	4.49691	2.77928	1.6606	4.48813	2.5038	55.538	30.3116	0.87361	0.054963	0.42622	FALSE	19.0565	30.264	-0.66732	0.2341	0.79178	FALSE	30.0805	51.1771	-0.76667	0.092888	0.40726	FALSE	--	--	--	--	--	--	no KO assigned | (RefSeq) TMV resistance protein N-like	http://www.genome.jp/dbget-bin/www_bget?vvi:100247603	--	PREDICTED: TMV resistance protein N-like isoform X3 [Vitis vinifera]
Novel00072	chr13	+	12009089	12010016	928	1.33099	0.530115	0.794869	0.912372	0.383703	0.396287	9.94973	21.7464	-1.1281	0.12292	0.6206	FALSE	16.2241	12.9774	0.32213	0.63474	1	FALSE	7.20553	6.61696	0.12294	0.99572	1	FALSE	--	--	--	--	GO:0003674//GO:0005515//GO:0005488	molecular_function//protein binding//binding	--	--	--	PREDICTED: putative disease resistance RPP13-like protein 1 [Vitis vinifera]
Novel00073	chr13	+	16989720	16990522	803	0.392925	0.297482	0.26083	0.225771	0.0395761	0.0855765	4.83863	5.45686	-0.17347	0.89034	1	FALSE	3.368	3.70869	-0.13902	1	1	FALSE	1.33197	0.595098	1.1624	0.7628	1	FALSE	--	--	--	--	GO:0005488//GO:0005515//GO:0003674	binding//protein binding//molecular_function	--	--	--	PREDICTED: putative disease resistance RPP13-like protein 1 [Vitis vinifera]>gi|731414024|ref|XP_010658982.1| PREDICTED: putative disease resistance RPP13-like protein 1 [Vitis vinifera]>gi|731414026|ref|XP_010658984.1| PREDICTED: putative disease resistance RPP13-like protein 1 [Vitis vinifera]>gi|731414028|ref|XP_010658985.1| PREDICTED: putative disease resistance RPP13-like protein 1 [Vitis vi…
Novel00074	chr13	+	20299062	20300510	1211	2.2193	2.45918	1.93335	0.6652	0.344877	0.409797	59.9441	46.7483	0.3587	0.48409	1	FALSE	14.7557	41.372	-1.4874	0.0032962	0.061133	FALSE	9.49244	7.65564	0.31026	0.77122	1	FALSE	--	--	--	--	GO:0043531//GO:0036094//GO:0032550//GO:1901363//GO:0032553//GO:0043167//GO:0003674//GO:0032559//GO:0005488//GO:0030554//GO:0043168//GO:0017076//GO:0000166//GO:0097159//GO:1901265//GO:0097367//GO:0001882//GO:0001883//GO:0032555//GO:0032549	ADP binding//small molecule binding//purine ribonucleoside binding//heterocyclic compound binding//ribonucleotide binding//ion binding//molecular_function//adenyl ribonucleotide binding//binding//adenyl nucleotide binding//anion binding//purine nucleotide binding//nucleotide binding//organic cyclic compound binding//nucleoside phosphate binding//carbohydrate derivative binding//nucleoside binding…	no KO assigned | (RefSeq) putative disease resistance protein At3g14460	http://www.genome.jp/dbget-bin/www_bget?vvi:100854556	--	PREDICTED: putative disease resistance RPP13-like protein 1 [Vitis vinifera]
Novel00075	chr13	+	21371601	21376539	4901	0	0	0	0	0	0	0	0	NA	NA	NA	NA	0	0	NA	NA	NA	NA	0	0	NA	NA	NA	NA	GO:0044710//GO:0008150//GO:0055114//GO:0008152//GO:0044699	single-organism metabolic process//biological_process//oxidation-reduction process//metabolic process//single-organism process	--	--	GO:0046906//GO:0005488//GO:0003824//GO:0097159//GO:0020037//GO:0046914//GO:0016705//GO:0046872//GO:0016491//GO:0043169//GO:1901363//GO:0043167//GO:0005506//GO:0003674	tetrapyrrole binding//binding//catalytic activity//organic cyclic compound binding//heme binding//transition metal ion binding//oxidoreductase activity, acting on paired donors, with incorporation or reduction of molecular oxygen//metal ion binding//oxidoreductase activity//cation binding//heterocyclic compound binding//ion binding//iron ion binding//molecular_function	--	--	--	--
Novel00076	chr13	+	21536191	21539274	1609	3.05476	2.07963	3.59113	2.22165	2.56602	2.04244	66.7269	86.8145	-0.37967	0.4	0.9682	FALSE	67.917	102.511	-0.59393	0.05995	0.40815	FALSE	64.2918	77.3569	-0.2669	0.39557	0.8421	FALSE	GO:0050896//GO:0044699//GO:0055114//GO:0008150//GO:0044710//GO:0006979//GO:0008152//GO:0006950	response to stimulus//single-organism process//oxidation-reduction process//biological_process//single-organism metabolic process//response to oxidative stress//metabolic process//response to stress	--	--	GO:0016684//GO:0016491//GO:0003674//GO:0004602//GO:0003824//GO:0016209//GO:0004601	oxidoreductase activity, acting on peroxide as acceptor//oxidoreductase activity//molecular_function//glutathione peroxidase activity//catalytic activity//antioxidant activity//peroxidase activity	--	--	--	hypothetical protein VITISV_015656 [Vitis vinifera]
Novel00077	chr13	+	22119420	22120472	975	13.1485	10.3329	5.30409	4.12941	2.16193	3.70347	203.494	226.448	-0.15419	0.62772	1	FALSE	74.0836	91.4483	-0.3038	0.60108	1	FALSE	70.5024	39.7074	0.82827	0.014578	0.12486	FALSE	--	--	--	--	GO:0005515//GO:0003674//GO:0005488	protein binding//molecular_function//binding	no KO assigned | (RefSeq) putative disease resistance protein RGA4	http://www.genome.jp/dbget-bin/www_bget?vvi:100263758	--	unnamed protein product [Vitis vinifera]
Novel00078	chr13	+	22567612	22573921	3665	4.86392	2.36032	3.1588	1.73046	0.43689	0.855493	175.1	311.193	-0.82963	0.028142	0.30582	FALSE	118.489	203.407	-0.77962	0.15585	0.66755	FALSE	60.6862	30.1004	1.0116	0.044008	0.26001	FALSE	GO:0006351//GO:0065007//GO:1903506//GO:0008150//GO:0034641//GO:0006310//GO:0050794//GO:0033554//GO:0044249//GO:0051171//GO:0044260//GO:0044710//GO:0097659//GO:0034645//GO:0009058//GO:0050789//GO:0009889//GO:0044271//GO:0008152//GO:0060255//GO:0016070//GO:0080090//GO:0051716//GO:0071704//GO:2000112//GO:0006974//GO:0006950//GO:0044237//GO:0031323//GO:0051252//GO:0006725//GO:0032774//GO:0050896//GO:…	transcription, DNA-templated//biological regulation//regulation of nucleic acid-templated transcription//biological_process//cellular nitrogen compound metabolic process//DNA recombination//regulation of cellular process//cellular response to stress//cellular biosynthetic process//regulation of nitrogen compound metabolic process//cellular macromolecule metabolic process//single-organism metaboli…	GO:0016020//GO:0005575	membrane//cellular_component	GO:0017076//GO:0097159//GO:0000166//GO:0003824//GO:0043168//GO:0032559//GO:0005488//GO:0030554//GO:0032549//GO:0017111//GO:0016817//GO:0032555//GO:0001883//GO:0001882//GO:1901265//GO:0097367//GO:0043167//GO:1901363//GO:0032553//GO:0005524//GO:0009378//GO:0032550//GO:0016462//GO:0008134//GO:0016787//GO:0043531//GO:0003678//GO:0036094//GO:0003674//GO:0005515//GO:0016818//GO:0004386//GO:0035639	purine nucleotide binding//organic cyclic compound binding//nucleotide binding//catalytic activity//anion binding//adenyl ribonucleotide binding//binding//adenyl nucleotide binding//ribonucleoside binding//nucleoside-triphosphatase activity//hydrolase activity, acting on acid anhydrides//purine ribonucleotide binding//purine nucleoside binding//nucleoside binding//nucleoside phosphate binding//ca…	no KO assigned | (RefSeq) putative disease resistance protein RGA3	http://www.genome.jp/dbget-bin/www_bget?vvi:100256787	--	PREDICTED: disease resistance protein RGA2-like isoform X1 [Vitis vinifera]>gi|731415020|ref|XP_010659381.1| PREDICTED: disease resistance protein RGA2-like isoform X2 [Vitis vinifera]>gi|731415022|ref|XP_010659382.1| PREDICTED: disease resistance protein RGA2-like isoform X1 [Vitis vinifera]>gi|731415024|ref|XP_010659383.1| PREDICTED: disease resistance protein RGA2-like isoform X1 [Vitis vinife…
Novel00079	chr13	+	22630761	22635681	1861	20.0377	9.09562	12.7569	7.47024	2.09655	5.46604	259.162	498.77	-0.94452	0.001599	0.058788	FALSE	198.463	318.605	-0.6829	0.076512	0.46567	FALSE	150.35	55.685	1.433	0.0077002	0.079207	FALSE	--	--	--	--	--	--	no KO assigned | (RefSeq) putative disease resistance protein RGA3	http://www.genome.jp/dbget-bin/www_bget?vvi:100256787	--	PREDICTED: putative disease resistance protein RGA3 [Vitis vinifera]>gi|731414964|ref|XP_010659352.1| PREDICTED: putative disease resistance protein RGA3 [Vitis vinifera]>gi|731414966|ref|XP_010659353.1| PREDICTED: putative disease resistance protein RGA3 [Vitis vinifera]>gi|731414968|ref|XP_010659354.1| PREDICTED: putative disease resistance protein RGA3 [Vitis vinifera]>gi|731414970|ref|XP_0106…
Novel00080	chr13	+	23737685	23741400	3716	0.583854	0.443034	0.244769	0.130273	0.230534	0.244634	32.8614	38.9874	-0.24661	0.80785	1	FALSE	9.48805	16.0682	-0.76003	0.25207	0.81308	FALSE	17.7981	16.0305	0.15091	0.80985	1	FALSE	GO:0008150//GO:0044237//GO:0008152//GO:0009987//GO:0015979	biological_process//cellular metabolic process//metabolic process//cellular process//photosynthesis	GO:0009523//GO:0009579//GO:0043231//GO:0044425//GO:0044436//GO:0098796//GO:0043227//GO:0016020//GO:0005623//GO:0009536//GO:0009507//GO:0043226//GO:0043234//GO:0044424//GO:0043229//GO:0005575//GO:0032991//GO:0009521//GO:0044444//GO:0005737//GO:0005622//GO:0034357//GO:0044464	photosystem II//thylakoid//intracellular membrane-bounded organelle//membrane part//thylakoid part//membrane protein complex//membrane-bounded organelle//membrane//cell//plastid//chloroplast//organelle//protein complex//intracellular part//intracellular organelle//cellular_component//macromolecular complex//photosystem//cytoplasmic part//cytoplasm//intracellular//photosynthetic membrane//cell part	GO:0043168//GO:0005488//GO:0030554//GO:0032559//GO:0097159//GO:0000166//GO:0017076//GO:0001882//GO:0097367//GO:1901265//GO:0032549//GO:0032555//GO:0001883//GO:0032550//GO:0036094//GO:0043531//GO:0043167//GO:1901363//GO:0032553//GO:0005515//GO:0003674	anion binding//binding//adenyl nucleotide binding//adenyl ribonucleotide binding//organic cyclic compound binding//nucleotide binding//purine nucleotide binding//nucleoside binding//carbohydrate derivative binding//nucleoside phosphate binding//ribonucleoside binding//purine ribonucleotide binding//purine nucleoside binding//purine ribonucleoside binding//small molecule binding//ADP binding//ion …	--	--	--	PREDICTED: putative disease resistance protein At3g14460 [Vitis vinifera]>gi|731414809|ref|XP_010659299.1| PREDICTED: putative disease resistance protein At3g14460 [Vitis vinifera]>gi|731414811|ref|XP_010659300.1| PREDICTED: putative disease resistance protein At3g14460 [Vitis vinifera]>gi|731414813|ref|XP_010659301.1| PREDICTED: putative disease resistance protein At3g14460 [Vitis vinifera]>gi|7…
Novel00081	chr13	+	24186798	24187903	901	1.76585	1.91962	1.83235	1.14746	2.05295	0.701881	34.9582	28.3131	0.30416	0.57225	1	FALSE	19.4608	29.047	-0.57781	0.28778	0.85383	FALSE	12.8151	34.5474	-1.4307	0.0018474	0.027276	DOWN	--	--	GO:0005575//GO:0005576	cellular_component//extracellular region	GO:0005515//GO:0003674//GO:0005184//GO:0005488//GO:0005102//GO:0005179//GO:0005185	protein binding//molecular_function//neuropeptide hormone activity//binding//receptor binding//hormone activity//neurohypophyseal hormone activity	no KO assigned | (RefSeq) putative disease resistance protein At3g14460	http://www.genome.jp/dbget-bin/www_bget?vvi:100249452	--	hypothetical protein VITISV_011146 [Vitis vinifera]
Novel00082	chr13	-	770612	771238	502	97.9949	111.738	98.5102	88.7574	97.586	97.002	1142.68	863.101	0.40482	0.37095	0.94671	FALSE	846.976	889.341	-0.070416	0.84131	1	FALSE	944.871	920.598	0.037546	0.77883	1	FALSE	--	--	GO:0016020//GO:0016021//GO:0044425//GO:0031224//GO:0005575	membrane//integral component of membrane//membrane part//intrinsic component of membrane//cellular_component	--	--	--	--	--	--
Novel00083	chr13	-	2449241	2450772	1443	5.98818	5.77024	5.39431	2.97526	2.26754	2.66612	167.443	155.296	0.10866	0.69591	1	FALSE	81.2167	138.636	-0.77145	0.01116	0.1413	FALSE	75.3256	61.5844	0.29058	0.34972	0.80405	FALSE	--	--	--	--	--	--	no KO assigned | (RefSeq) selT-like protein	http://www.genome.jp/dbget-bin/www_bget?vvi:100252223	--	hypothetical protein VITISV_041098 [Vitis vinifera]
Novel00084	chr13	-	6179427	6182121	1214	0.533518	0.352281	0.408377	0.375229	0.360895	0.362962	8.76245	11.1797	-0.35148	0.63728	1	FALSE	8.61774	8.65798	-0.0067204	1	1	FALSE	8.66327	8.09974	0.097036	1	1	FALSE	--	--	--	--	--	--	--	--	--	hypothetical protein POPTR_0009s01450g [Populus trichocarpa]>gi|550330810|gb|ERP56751.1| hypothetical protein POPTR_0009s01450g [Populus trichocarpa]
Novel00085	chr13	-	9498141	9502229	1387	0.503156	0.59897	0.5565	0.276708	0.104459	0.761126	16.8005	12.4906	0.42766	0.55337	1	FALSE	7.33407	13.8844	-0.92078	0.24139	0.79802	FALSE	20.4631	2.71543	2.9138	8.8432e-05	0.0025355	UP	GO:0006812//GO:0051234//GO:1902600//GO:1902578//GO:0098662//GO:0008150//GO:0098655//GO:0051179//GO:0006810//GO:0006811//GO:0034220//GO:0006818//GO:0055085//GO:0015991//GO:0044765//GO:0015672//GO:0098660//GO:0044763//GO:0015988//GO:0015992//GO:0009987//GO:0044699	cation transport//establishment of localization//hydrogen ion transmembrane transport//single-organism localization//inorganic cation transmembrane transport//biological_process//cation transmembrane transport//localization//transport//ion transport//ion transmembrane transport//hydrogen transport//transmembrane transport//ATP hydrolysis coupled proton transport//single-organism transport//monova…	GO:0043234//GO:0016020//GO:0098796//GO:0044425//GO:0016469//GO:0033177//GO:0032991//GO:0005575	protein complex//membrane//membrane protein complex//membrane part//proton-transporting two-sector ATPase complex//proton-transporting two-sector ATPase complex, proton-transporting domain//macromolecular complex//cellular_component	GO:0008324//GO:0015075//GO:0022890//GO:0022857//GO:0022892//GO:0005215//GO:0003674//GO:0015078//GO:0015077//GO:0022891	cation transmembrane transporter activity//ion transmembrane transporter activity//inorganic cation transmembrane transporter activity//transmembrane transporter activity//substrate-specific transporter activity//transporter activity//molecular_function//hydrogen ion transmembrane transporter activity//monovalent inorganic cation transmembrane transporter activity//substrate-specific transmembran…	--	--	--	PREDICTED: FAD-linked sulfhydryl oxidase ERV1-like [Vitis vinifera]
Novel00086	chr13	-	9923671	9925651	1862	0.381801	0.326571	0.245449	0.205302	0.137278	0.0670495	12.228	12.7385	-0.059	1	1	FALSE	7.19036	8.03686	-0.16057	0.95485	1	FALSE	2.36018	4.75873	-1.0117	0.47096	0.90172	FALSE	--	--	--	--	--	--	--	--	--	hypothetical protein VITISV_000785 [Vitis vinifera]
Novel00087	chr13	-	10257631	10266696	1964	9.70199	13.3199	12.4745	13.4753	7.12784	11.8247	394.433	251.109	0.65147	0.033755	0.33381	FALSE	382.196	326.633	0.22664	0.40016	0.94456	FALSE	340.258	196.422	0.79267	0.00072923	0.013433	UP	--	--	--	--	--	--	no KO assigned | (RefSeq) uncharacterized LOC100265452	http://www.genome.jp/dbget-bin/www_bget?vvi:100265452	--	PREDICTED: uncharacterized protein LOC100265452 isoform X1 [Vitis vinifera]
Novel00088	chr13	-	14711028	14714617	3590	1.92722	1.59136	1.53281	1.40524	1.05375	0.985736	73.8477	76.9562	-0.059485	0.78829	1	FALSE	60.4178	62.3849	-0.046223	0.95531	1	FALSE	43.842	45.3993	-0.050358	0.95332	1	FALSE	--	--	--	--	--	--	--	--	--	--
Novel00089	chr13	-	15401718	15402809	266	1.17035	0.37657	0.40189	0.229056	0.454601	0.560525	2.01143	5.32336	-1.4041	0.36735	0.94358	FALSE	1.24526	1.85582	-0.57561	0.81524	1	FALSE	2.94717	2.35043	0.32641	0.88079	1	FALSE	--	--	--	--	--	--	--	--	--	unnamed protein product [Vitis vinifera]
Novel00090	chr13	-	16982564	16983630	946	7.61714	5.94569	5.33555	4.54356	3.27047	2.80185	112.982	125.581	-0.15252	0.62135	1	FALSE	80.1778	88.9631	-0.15001	0.68286	1	FALSE	51.6135	57.7827	-0.16289	0.5886	0.97207	FALSE	--	--	--	--	--	--	no KO assigned | (RefSeq) SAC3 family protein C	http://www.genome.jp/dbget-bin/www_bget?vvi:100852523	--	hypothetical protein VITISV_034961 [Vitis vinifera]
Novel00091	chr13	-	21286317	21289552	2221	0.82608	0.471411	0.835224	0.750414	0.518559	0.275381	21.4396	32.3764	-0.59466	0.27748	0.85852	FALSE	31.46	32.7435	-0.057692	0.95507	1	FALSE	11.7269	21.2095	-0.8549	0.22869	0.6621	FALSE	--	--	--	--	GO:0003674//GO:0005515//GO:0005488	molecular_function//protein binding//binding	--	--	--	PREDICTED: putative disease resistance protein At3g14460 [Vitis vinifera]
Novel00092	chr13	-	21370831	21377190	3129	0.696984	0.46214	0.623267	0.456545	0.679854	0.494034	23.8564	31.7077	-0.41046	0.50711	1	FALSE	22.1424	28.4189	-0.36004	0.52875	1	FALSE	25.1076	32.6861	-0.38055	0.36808	0.81734	FALSE	GO:0044699//GO:0055114//GO:0008150//GO:0044710//GO:0008152	single-organism process//oxidation-reduction process//biological_process//single-organism metabolic process//metabolic process	--	--	GO:0043167//GO:1901363//GO:0043169//GO:0016491//GO:0003674//GO:0005506//GO:0097159//GO:0003824//GO:0020037//GO:0046906//GO:0005488//GO:0046872//GO:0046914//GO:0016705	ion binding//heterocyclic compound binding//cation binding//oxidoreductase activity//molecular_function//iron ion binding//organic cyclic compound binding//catalytic activity//heme binding//tetrapyrrole binding//binding//metal ion binding//transition metal ion binding//oxidoreductase activity, acting on paired donors, with incorporation or reduction of molecular oxygen	--	--	--	unnamed protein product [Vitis vinifera]
Novel00093	chr13	-	22115250	22122533	1737	17.3461	14.06	7.46603	6.34257	2.26186	5.11232	483.25	521.565	-0.11008	0.70002	1	FALSE	197.752	224.062	-0.18021	0.8622	1	FALSE	170.579	72.8541	1.2274	5.9954e-06	0.00026896	UP	--	--	GO:0005575//GO:0044423//GO:0019012//GO:0036338//GO:0019031	cellular_component//virion part//virion//viral membrane//viral envelope	--	--	no KO assigned | (RefSeq) putative disease resistance protein RGA4	http://www.genome.jp/dbget-bin/www_bget?vvi:100263758	--	unnamed protein product [Vitis vinifera]
Novel00094	chr13	-	22630728	22661877	3195	18.5578	7.75852	11.7374	5.59742	1.56415	2.56385	291.168	603.025	-1.0504	0.032248	0.32736	FALSE	192.966	384.251	-0.9937	0.13289	0.62021	FALSE	93.0001	54.6365	0.76737	0.032791	0.21535	FALSE	GO:0031326//GO:1901576//GO:0019438//GO:0006725//GO:0050896//GO:0032774//GO:0009987//GO:0018130//GO:0006139//GO:0044238//GO:0090304//GO:0010468//GO:0044699//GO:0006355//GO:0010467//GO:2001141//GO:0010556//GO:0043170//GO:0006281//GO:0019219//GO:0046483//GO:0009059//GO:0006259//GO:1901362//GO:0019222//GO:0006807//GO:1901360//GO:0044763//GO:0034654//GO:0044249//GO:0033554//GO:0050794//GO:1903506//GO:…	regulation of cellular biosynthetic process//organic substance biosynthetic process//aromatic compound biosynthetic process//cellular aromatic compound metabolic process//response to stimulus//RNA biosynthetic process//cellular process//heterocycle biosynthetic process//nucleobase-containing compound metabolic process//primary metabolic process//nucleic acid metabolic process//regulation of gene …	--	--	GO:0009378//GO:0005524//GO:0032553//GO:1901363//GO:0043167//GO:0036094//GO:0016787//GO:0003678//GO:0043531//GO:0003700//GO:0016462//GO:0032550//GO:0005515//GO:0003674//GO:0004386//GO:0035639//GO:0016818//GO:0000166//GO:0097159//GO:0003824//GO:0001071//GO:0017076//GO:0030554//GO:0005488//GO:0032559//GO:0043168//GO:0001883//GO:0032555//GO:0016817//GO:0017111//GO:0032549//GO:0097367//GO:1901265//GO:…	four-way junction helicase activity//ATP binding//ribonucleotide binding//heterocyclic compound binding//ion binding//small molecule binding//hydrolase activity//DNA helicase activity//ADP binding//transcription factor activity, sequence-specific DNA binding//pyrophosphatase activity//purine ribonucleoside binding//protein binding//molecular_function//helicase activity//purine ribonucleoside trip…	no KO assigned | (RefSeq) putative disease resistance protein RGA3	http://www.genome.jp/dbget-bin/www_bget?vvi:100241394	--	PREDICTED: putative disease resistance protein RGA3 [Vitis vinifera]>gi|731414964|ref|XP_010659352.1| PREDICTED: putative disease resistance protein RGA3 [Vitis vinifera]>gi|731414966|ref|XP_010659353.1| PREDICTED: putative disease resistance protein RGA3 [Vitis vinifera]>gi|731414968|ref|XP_010659354.1| PREDICTED: putative disease resistance protein RGA3 [Vitis vinifera]>gi|731414970|ref|XP_0106…
Novel00095	chr13	-	24160999	24162997	1522	5.88921	5.13809	4.68469	3.9616	3.50353	3.06896	158.284	159.195	-0.0082836	1	1	FALSE	111.77	126.628	-0.18007	0.74085	1	FALSE	90.7145	100.601	-0.14923	0.70495	1	FALSE	GO:0019538//GO:0008150//GO:0044260//GO:0006468//GO:0043412//GO:0008152//GO:0071704//GO:0016310//GO:0044237//GO:0006796//GO:0044267//GO:0009987//GO:0044238//GO:0043170//GO:0006464//GO:0006793//GO:0036211	protein metabolic process//biological_process//cellular macromolecule metabolic process//protein phosphorylation//macromolecule modification//metabolic process//organic substance metabolic process//phosphorylation//cellular metabolic process//phosphate-containing compound metabolic process//cellular protein metabolic process//cellular process//primary metabolic process//macromolecule metabolic pr…	GO:0016020//GO:0005575	membrane//cellular_component	GO:0016740//GO:0000166//GO:0097159//GO:0016772//GO:0003824//GO:0017076//GO:0043168//GO:0019199//GO:0004872//GO:0032559//GO:0005488//GO:0030554//GO:0032549//GO:0001883//GO:0032555//GO:0004871//GO:0016773//GO:0016301//GO:0001882//GO:0097367//GO:0004888//GO:1901265//GO:0043167//GO:0004672//GO:1901363//GO:0032553//GO:0005524//GO:0060089//GO:0038023//GO:0032550//GO:0036094//GO:0004674//GO:0004675//GO:…	transferase activity//nucleotide binding//organic cyclic compound binding//transferase activity, transferring phosphorus-containing groups//catalytic activity//purine nucleotide binding//anion binding//transmembrane receptor protein kinase activity//receptor activity//adenyl ribonucleotide binding//binding//adenyl nucleotide binding//ribonucleoside binding//purine nucleoside binding//purine ribon…	--	--	--	hypothetical protein VITISV_017509 [Vitis vinifera]
Novel00096	chr13_random	+	507120	511908	924	0.384314	0.217052	0.233231	0.471427	0.285098	0.14874	4.02217	6.18331	-0.62041	0.65855	1	FALSE	7.71704	3.714	1.0551	0.45773	0.97274	FALSE	2.66393	4.98883	-0.90514	0.55546	0.95089	FALSE	--	--	--	--	GO:0046914//GO:0046872//GO:0005488//GO:0003674//GO:0008270//GO:0043167//GO:0043169	transition metal ion binding//metal ion binding//binding//molecular_function//zinc ion binding//ion binding//cation binding	--	--	--	unnamed protein product [Vitis vinifera]
Novel00097	chr13_random	+	1335413	1336220	543	1.69746	1.25407	2.1319	1.41425	0.748215	0.654242	13.8122	16.1172	-0.22265	0.73881	1	FALSE	14.4066	20.3955	-0.50152	0.45749	0.97248	FALSE	6.94307	7.62671	-0.13549	0.95603	1	FALSE	--	--	--	--	--	--	--	--	--	PREDICTED: G-type lectin S-receptor-like serine/threonine-protein kinase RLK1 [Vitis vinifera]
Novel00098	chr13_random	+	2503578	2537869	11377	2.47575	1.68444	2.23691	1.69849	0.885118	1.56559	277.982	355.462	-0.3547	0.22374	0.79319	FALSE	254.461	319.993	-0.3306	0.71926	1	FALSE	250.522	133.68	0.90615	0.0021575	0.030817	UP	--	--	--	--	GO:0005515//GO:0003674//GO:0032553//GO:1901363//GO:0043167//GO:0036094//GO:0043531//GO:0032550//GO:0001883//GO:0032555//GO:0032549//GO:0097367//GO:1901265//GO:0001882//GO:0000166//GO:0097159//GO:0017076//GO:0032559//GO:0030554//GO:0005488//GO:0043168	protein binding//molecular_function//ribonucleotide binding//heterocyclic compound binding//ion binding//small molecule binding//ADP binding//purine ribonucleoside binding//purine nucleoside binding//purine ribonucleotide binding//ribonucleoside binding//carbohydrate derivative binding//nucleoside phosphate binding//nucleoside binding//nucleotide binding//organic cyclic compound binding//purine n…	no KO assigned | (RefSeq) putative disease resistance RPP13-like protein 1	http://www.genome.jp/dbget-bin/www_bget?vvi:100254846	--	PREDICTED: putative disease resistance protein At3g14460 [Vitis vinifera]>gi|731435670|ref|XP_010645658.1| PREDICTED: putative disease resistance protein At3g14460 [Vitis vinifera]
Novel00099	chr13_random	+	3231257	3232555	1030	2.00921	1.53867	2.6288	2.31701	1.75869	2.11483	27.9953	32.4866	-0.21466	0.77767	1	FALSE	38.9949	41.7213	-0.097497	0.93669	1	FALSE	37.4009	30.1661	0.31014	0.42585	0.87131	FALSE	--	--	--	--	--	--	--	--	--	unnamed protein product [Vitis vinifera]
Novel00100	chr13_random	+	3265769	3267634	892	0	0	0	0	0	0	0	0	NA	NA	NA	NA	0	0	NA	NA	NA	NA	0	0	NA	NA	NA	NA	--	--	--	--	--	--	--	--	--	--
Novel00101	chr13_random	-	757146	770787	1801	1.18266	0.955827	1.72655	0.927566	0.930888	0.964481	21.6454	23.2412	-0.10262	0.86125	1	FALSE	19.0815	33.9904	-0.83295	0.11664	0.58209	FALSE	21.186	19.4925	0.12019	0.88954	1	FALSE	--	--	--	--	--	--	--	--	--	PREDICTED: uncharacterized protein LOC100263253 isoform X3 [Vitis vinifera]
Novel00102	chr13_random	-	3180316	3187182	518	2.92082	3.32049	1.92438	2.826	1.79799	1.51856	34.9741	26.7366	0.38747	0.51165	1	FALSE	27.4957	17.6085	0.64294	0.22282	0.77697	FALSE	15.564	16.9993	-0.12727	0.74653	1	FALSE	--	--	--	--	--	--	--	--	--	PREDICTED: uncharacterized protein LOC104877438 [Vitis vinifera]
Novel00103	chr13_random	-	3265840	3267634	1673	0.667332	0.568891	0.843456	0.537586	0.252643	0.865372	19.3058	20.0454	-0.054238	1	1	FALSE	16.79	25.0178	-0.57535	0.3421	0.90666	FALSE	28.4118	7.9638	1.835	0.00097217	0.016757	UP	--	--	--	--	--	--	--	--	--	--
Novel00104	chr14	+	7181636	7182599	857	0.109673	1.47104	0.501528	2.61324	0.893261	0.365528	26.6035	1.70405	3.9646	0.19881	0.75592	FALSE	41.6889	7.7271	2.4317	0.00099581	0.025311	UP	6.59511	14.1562	-1.102	0.39046	0.83776	FALSE	--	--	--	--	GO:0003676//GO:0003674//GO:0043169//GO:1901363//GO:0008270//GO:0043167//GO:0046914//GO:0046872//GO:0005488//GO:0097159	nucleic acid binding//molecular_function//cation binding//heterocyclic compound binding//zinc ion binding//ion binding//transition metal ion binding//metal ion binding//binding//organic cyclic compound binding	no KO assigned | (RefSeq) uncharacterized LOC100244044	http://www.genome.jp/dbget-bin/www_bget?vvi:100244044	--	unnamed protein product [Vitis vinifera]
Novel00105	chr14	+	9921612	9931842	1085	4.23013	5.28268	4.48256	5.02612	5.04043	4.26318	100.487	70.3393	0.51461	0.1966	0.7523	FALSE	89.7113	75.3151	0.25235	0.44766	0.96728	FALSE	77.8033	88.7186	-0.1894	0.55597	0.95096	FALSE	GO:0044765//GO:0071702//GO:0006461//GO:0015886//GO:0009987//GO:0016043//GO:0070271//GO:0044699//GO:0017004//GO:0043623//GO:0071705//GO:0034622//GO:0051181//GO:1902578//GO:0022607//GO:0051234//GO:0044085//GO:0043933//GO:1901678//GO:0051179//GO:0006810//GO:0065003//GO:0071840//GO:0008150//GO:0071822	single-organism transport//organic substance transport//protein complex assembly//heme transport//cellular process//cellular component organization//protein complex biogenesis//single-organism process//cytochrome complex assembly//cellular protein complex assembly//nitrogen compound transport//cellular macromolecular complex assembly//cofactor transport//single-organism localization//cellular com…	GO:0031224//GO:0005575//GO:0044425//GO:0016021//GO:0016020	intrinsic component of membrane//cellular_component//membrane part//integral component of membrane//membrane	--	--	--	--	--	PREDICTED: uncharacterized protein LOC100267293 [Vitis vinifera]>gi|731417269|ref|XP_010660229.1| PREDICTED: uncharacterized protein LOC100267293 [Vitis vinifera]>gi|731417271|ref|XP_010660230.1| PREDICTED: uncharacterized protein LOC100267293 [Vitis vinifera]>gi|731417273|ref|XP_010660231.1| PREDICTED: uncharacterized protein LOC100267293 [Vitis vinifera]>gi|731417275|ref|XP_010660232.1| PREDICT…
Novel00106	chr14	+	13957951	14000570	796	4.32358	4.51452	4.5263	4.50313	4.88627	4.51995	72.0588	61.0275	0.23972	0.516	1	FALSE	67.6894	64.2004	0.076349	0.81253	1	FALSE	69.6956	73.2739	-0.072233	0.96546	1	FALSE	--	--	--	--	GO:0005515//GO:0003674//GO:0005488	protein binding//molecular_function//binding	--	--	--	PREDICTED: uncharacterized protein LOC100263535 isoform X2 [Vitis vinifera]
Novel00107	chr14	+	14599891	14603447	3557	0.451148	0.338781	0.68981	0.44066	0.221556	0.274399	24.4162	27.8783	-0.1913	0.68265	1	FALSE	28.5214	43.2704	-0.60134	0.41012	0.94757	FALSE	18.9007	14.5647	0.37597	0.5811	0.9674	FALSE	GO:1901617//GO:0044283//GO:0044237//GO:0071704//GO:1901615//GO:0005975//GO:0006066//GO:0008152//GO:0006629//GO:0009058//GO:0050789//GO:0019740//GO:0044255//GO:0044710//GO:0016051//GO:0044249//GO:0019751//GO:0019637//GO:0008150//GO:0046173//GO:0065007//GO:0006020//GO:0006644//GO:0044763//GO:0006793//GO:0008654//GO:0034637//GO:0006021//GO:0008610//GO:0044723//GO:0009987//GO:0044711//GO:0046165//GO:…	organic hydroxy compound biosynthetic process//small molecule biosynthetic process//cellular metabolic process//organic substance metabolic process//organic hydroxy compound metabolic process//carbohydrate metabolic process//alcohol metabolic process//metabolic process//lipid metabolic process//biosynthetic process//regulation of biological process//nitrogen utilization//cellular lipid metabolic …	--	--	GO:0097367//GO:1901265//GO:0098772//GO:0001882//GO:0032555//GO:0001883//GO:0016853//GO:0032549//GO:0032561//GO:0032559//GO:0005488//GO:0030554//GO:0043168//GO:0004512//GO:0097159//GO:0000166//GO:0003824//GO:0017076//GO:0035639//GO:0019001//GO:0030234//GO:0016872//GO:0005525//GO:0005515//GO:0003674//GO:0036094//GO:0043531//GO:0032550//GO:1901363//GO:0032553//GO:0005524//GO:0043167	carbohydrate derivative binding//nucleoside phosphate binding//molecular function regulator//nucleoside binding//purine ribonucleotide binding//purine nucleoside binding//isomerase activity//ribonucleoside binding//guanyl ribonucleotide binding//adenyl ribonucleotide binding//binding//adenyl nucleotide binding//anion binding//inositol-3-phosphate synthase activity//organic cyclic compound binding…	no KO assigned | (RefSeq) probable disease resistance protein At1g61190	http://www.genome.jp/dbget-bin/www_bget?vvi:100254907	--	PREDICTED: probable disease resistance protein At1g61190 [Vitis vinifera]>gi|731417421|ref|XP_010660300.1| PREDICTED: probable disease resistance protein At1g61190 [Vitis vinifera]>gi|731417423|ref|XP_010660301.1| PREDICTED: probable disease resistance protein At1g61190 [Vitis vinifera]>gi|731417425|ref|XP_010660302.1| PREDICTED: probable disease resistance protein At1g61190 [Vitis vinifera]
Novel00108	chr14	+	15525828	15529223	3117	0.256047	0.320207	0.476061	0.555661	0.828445	0.57168	20.1719	13.9108	0.53614	0.49565	1	FALSE	32.2062	26.2605	0.29444	0.47613	0.98485	FALSE	34.717	48.4348	-0.4804	0.19847	0.61574	FALSE	--	--	--	--	--	--	no KO assigned | (RefSeq) protein RNA-directed DNA methylation 3	http://www.genome.jp/dbget-bin/www_bget?vvi:100256388	--	hypothetical protein VITISV_008771 [Vitis vinifera]
Novel00109	chr14	+	23405332	23408280	2828	2.44107	1.84074	1.03532	1.05895	0.679431	0.567338	105.032	122.67	-0.22396	0.58008	1	FALSE	54.9851	51.6164	0.091213	0.78016	1	FALSE	30.8274	35.9671	-0.22247	0.63836	0.98834	FALSE	GO:0008152//GO:0044237//GO:0015074//GO:0071704//GO:0008150//GO:0034641//GO:0044260//GO:0043170//GO:0046483//GO:0006259//GO:1901360//GO:0006807//GO:0006725//GO:0044238//GO:0006139//GO:0009987//GO:0090304	metabolic process//cellular metabolic process//DNA integration//organic substance metabolic process//biological_process//cellular nitrogen compound metabolic process//cellular macromolecule metabolic process//macromolecule metabolic process//heterocycle metabolic process//DNA metabolic process//organic cyclic compound metabolic process//nitrogen compound metabolic process//cellular aromatic compo…	--	--	--	--	K01514 exopolyphosphatase [EC:3.6.1.11] | (RefSeq) protein prune homolog	http://www.genome.jp/dbget-bin/www_bget?vvi:100854333	--	hypothetical protein VITISV_039158 [Vitis vinifera]
Novel00110	chr14	+	23618556	23620175	1620	50.707	37.4837	58.2899	30.0389	10.0157	15.871	1234.78	1441.64	-0.22345	0.3341	0.91171	FALSE	933.154	1698.85	-0.86437	0.030731	0.27635	FALSE	508.057	307.339	0.72516	0.046595	0.26988	FALSE	--	--	--	--	--	--	no KO assigned | (RefSeq) protein RALF-like 33	http://www.genome.jp/dbget-bin/www_bget?vvi:100261311	--	PREDICTED: protein RALF-like 27 [Vitis vinifera]
Novel00111	chr14	+	25731706	25732584	879	4.64127	2.31563	3.26432	2.85253	3.62998	2.45339	40.8687	71.5854	-0.80867	0.066604	0.468	FALSE	46.4013	50.9685	-0.13544	0.88683	1	FALSE	42.0685	59.9786	-0.51171	0.16364	0.55512	FALSE	--	--	GO:0016021//GO:0044425//GO:0016020//GO:0031224//GO:0005575	integral component of membrane//membrane part//membrane//intrinsic component of membrane//cellular_component	--	--	--	--	--	PREDICTED: fidgetin-like protein 1 [Vitis vinifera]
Novel00112	chr14	+	26936886	26942743	1312	1.25057	1.42047	1.11735	2.27959	2.04569	2.6687	33.9408	26.1562	0.37587	0.50692	1	FALSE	51.5537	23.4593	1.1359	0.0092783	0.12437	FALSE	61.9932	44.7633	0.46979	0.23329	0.66955	FALSE	--	--	--	--	GO:0003674//GO:0043167//GO:0043169//GO:0046872//GO:0046914//GO:0046870//GO:0005488	molecular_function//ion binding//cation binding//metal ion binding//transition metal ion binding//cadmium ion binding//binding	no KO assigned | (RefSeq) alkane hydroxylase MAH1-like	http://www.genome.jp/dbget-bin/www_bget?vvi:100256128	--	PREDICTED: alkane hydroxylase MAH1-like [Cicer arietinum]
Novel00113	chr14	+	28059228	28066375	6177	2.10838	2.53045	2.1729	2.33301	1.5777	2.26854	194.09	142.043	0.45039	0.18067	0.72828	FALSE	164.853	144.013	0.19498	0.5206	1	FALSE	165.488	110.969	0.57657	0.076874	0.36309	FALSE	GO:0000902//GO:0030031//GO:0000278//GO:0044767//GO:0010927//GO:0035058//GO:0044763//GO:0048858//GO:1903047//GO:0031122//GO:0009653//GO:0000226//GO:0016043//GO:0007049//GO:0009987//GO:0007051//GO:0044699//GO:0032502//GO:0007052//GO:0042384//GO:0048646//GO:0022607//GO:0030030//GO:0044782//GO:0043933//GO:0060271//GO:0044085//GO:0032989//GO:0022402//GO:0008150//GO:0071822//GO:0032990//GO:0007010//GO:…	cell morphogenesis//cell projection assembly//mitotic cell cycle//single-organism developmental process//cellular component assembly involved in morphogenesis//nonmotile primary cilium assembly//single-organism cellular process//cell projection morphogenesis//mitotic cell cycle process//cytoplasmic microtubule organization//anatomical structure morphogenesis//microtubule cytoskeleton organization…	GO:0044446//GO:0044464//GO:0005622//GO:0043232//GO:0005575//GO:0005813//GO:0043229//GO:0044424//GO:0005929//GO:0042995//GO:0015630//GO:0043226//GO:0043228//GO:0044422//GO:0005856//GO:0005623//GO:0044430//GO:0097546//GO:0044463//GO:0005815//GO:0044441	intracellular organelle part//cell part//intracellular//intracellular non-membrane-bounded organelle//cellular_component//centrosome//intracellular organelle//intracellular part//cilium//cell projection//microtubule cytoskeleton//organelle//non-membrane-bounded organelle//organelle part//cytoskeleton//cell//cytoskeletal part//ciliary base//cell projection part//microtubule organizing center//cili…	--	--	--	--	--	--
Novel00114	chr14	-	165090	169897	2314	4.52343	3.47932	4.21028	2.86754	7.68779	3.4955	161.266	186.803	-0.21208	0.65461	1	FALSE	126.059	172.115	-0.44928	0.10881	0.56187	FALSE	158.216	333.328	-1.075	4.014e-06	0.00019135	DOWN	--	--	--	--	--	--	no KO assigned | (RefSeq) pentatricopeptide repeat-containing protein At3g56550	http://www.genome.jp/dbget-bin/www_bget?vvi:100261393	--	PREDICTED: nuclear pore complex protein NUP98A-like isoform X2 [Vitis vinifera]
Novel00115	chr14	-	5069981	5073001	2495	5.72271	3.85499	5.25597	3.49977	2.26897	2.90022	142.908	184.349	-0.36735	0.25146	0.82995	FALSE	122.466	171.418	-0.48514	0.084173	0.48869	FALSE	104.055	78.7079	0.40277	0.1566	0.54344	FALSE	GO:0030036//GO:0030029//GO:1902589//GO:0007010//GO:0071840//GO:0008150//GO:0006996//GO:0044763//GO:0044699//GO:0009987//GO:0016043	actin cytoskeleton organization//actin filament-based process//single-organism organelle organization//cytoskeleton organization//cellular component organization or biogenesis//biological_process//organelle organization//single-organism cellular process//single-organism process//cellular process//cellular component organization	GO:0030054//GO:0005575	cell junction//cellular_component	GO:0003779//GO:0005488//GO:0005515//GO:0003674//GO:0008092	actin binding//binding//protein binding//molecular_function//cytoskeletal protein binding	K02540 DNA replication licensing factor MCM2 [EC:3.6.4.12] | (RefSeq) DNA replication licensing factor MCM2	http://www.genome.jp/dbget-bin/www_bget?vvi:100266163	--	hypothetical protein VITISV_022714 [Vitis vinifera]
Novel00116	chr14	-	6058998	6069331	884	53.039	49.6577	59.8165	53.041	50.8661	51.6707	889.753	829.382	0.10137	0.74088	1	FALSE	895.912	944.299	-0.075886	0.69663	1	FALSE	896.148	848.963	0.078035	0.6836	1	FALSE	GO:0016070//GO:0044703//GO:0048646//GO:0008152//GO:0044271//GO:0007276//GO:0044237//GO:0048515//GO:0007286//GO:0071704//GO:0022414//GO:0044249//GO:0034641//GO:0008150//GO:0048869//GO:0006351//GO:0007349//GO:0051704//GO:0009058//GO:0044707//GO:0034645//GO:0097659//GO:0044260//GO:0048232//GO:0048856//GO:0007291//GO:0010467//GO:0048609//GO:0044702//GO:0043170//GO:0044767//GO:0048468//GO:0009059//GO:…	RNA metabolic process//multi-organism reproductive process//anatomical structure formation involved in morphogenesis//metabolic process//cellular nitrogen compound biosynthetic process//gamete generation//cellular metabolic process//spermatid differentiation//spermatid development//organic substance metabolic process//reproductive process//cellular biosynthetic process//cellular nitrogen compound…	GO:0043226//GO:0005623//GO:0043227//GO:0043231//GO:0005634//GO:0044464//GO:0005622//GO:0005575//GO:0043229//GO:0044424	organelle//cell//membrane-bounded organelle//intracellular membrane-bounded organelle//nucleus//cell part//intracellular//cellular_component//intracellular organelle//intracellular part	GO:0046914//GO:0046872//GO:0016779//GO:0003824//GO:0016772//GO:0097159//GO:0016740//GO:0005488//GO:0034061//GO:0003887//GO:0003674//GO:0003676//GO:0008270//GO:1901363//GO:0043167//GO:0043169//GO:0003677	transition metal ion binding//metal ion binding//nucleotidyltransferase activity//catalytic activity//transferase activity, transferring phosphorus-containing groups//organic cyclic compound binding//transferase activity//binding//DNA polymerase activity//DNA-directed DNA polymerase activity//molecular_function//nucleic acid binding//zinc ion binding//heterocyclic compound binding//ion binding//c…	--	--	--	PREDICTED: uncharacterized protein LOC100267566 [Vitis vinifera]>gi|298204922|emb|CBI34229.3| unnamed protein product [Vitis vinifera]
Novel00117	chr14	-	9393457	9397102	685	1.17516	1.54244	1.87581	1.50058	0.579088	1.42983	20.5572	13.8908	0.56552	0.39158	0.96258	FALSE	18.7262	21.6421	-0.20878	0.73618	1	FALSE	18.4277	7.06106	1.3839	0.041083	0.24902	FALSE	--	--	--	--	GO:0003674//GO:0005515//GO:0005488	molecular_function//protein binding//binding	--	--	--	PREDICTED: uncharacterized protein LOC104877448 [Vitis vinifera]
Novel00118	chr14	-	9770451	9771135	410	0.382322	0.16054	0.457641	0.628337	0.0775113	0.222703	1.30359	2.70371	-1.0525	0.68623	1	FALSE	4.85874	3.39161	0.51861	0.70615	1	FALSE	1.84568	0.595098	1.633	0.6119	0.97809	FALSE	--	--	--	--	--	--	--	--	--	PREDICTED: uncharacterized protein LOC104881504 isoform X2 [Vitis vinifera]
Novel00119	chr14	-	15227950	15232595	2453	0.48082	0.636451	0.93213	1.24268	0.935108	0.863555	18.2574	11.9638	0.6098	0.45246	0.99927	FALSE	32.5018	23.4911	0.4684	0.53797	1	FALSE	23.9666	24.8293	-0.051013	0.87715	1	FALSE	--	--	--	--	--	--	--	--	--	unnamed protein product [Vitis vinifera]
Novel00120	chr14	-	18448340	18452573	2559	0.275286	0.225863	0.124923	0.526508	0.434678	0.16304	11.3999	12.5094	-0.13399	0.98871	1	FALSE	24.4651	5.84959	2.0643	0.070966	0.44807	FALSE	8.05549	20.6672	-1.3593	0.024557	0.17724	FALSE	GO:1903506//GO:0008150//GO:0034641//GO:0050794//GO:0044249//GO:0006351//GO:0065007//GO:0097659//GO:0034645//GO:0009058//GO:0050789//GO:0051171//GO:0044260//GO:0060255//GO:0008152//GO:0016070//GO:0009889//GO:0044271//GO:0044237//GO:0051252//GO:0031323//GO:0071704//GO:0080090//GO:2000112//GO:0031326//GO:0006725//GO:0032774//GO:1901576//GO:0019438//GO:0018130//GO:0006139//GO:0044238//GO:0006357//GO:…	regulation of nucleic acid-templated transcription//biological_process//cellular nitrogen compound metabolic process//regulation of cellular process//cellular biosynthetic process//transcription, DNA-templated//biological regulation//nucleic acid-templated transcription//cellular macromolecule biosynthetic process//biosynthetic process//regulation of biological process//regulation of nitrogen com…	GO:0005623//GO:0043227//GO:0070013//GO:0044451//GO:0044428//GO:0043231//GO:0043234//GO:0005654//GO:0043226//GO:0044422//GO:0031981//GO:0032991//GO:0005575//GO:0043229//GO:0016592//GO:0043233//GO:0031974//GO:0044424//GO:0044464//GO:0044446//GO:0005634//GO:0005622	cell//membrane-bounded organelle//intracellular organelle lumen//nucleoplasm part//nuclear part//intracellular membrane-bounded organelle//protein complex//nucleoplasm//organelle//organelle part//nuclear lumen//macromolecular complex//cellular_component//intracellular organelle//mediator complex//organelle lumen//membrane-enclosed lumen//intracellular part//cell part//intracellular organelle part…	GO:0001104//GO:0000989//GO:0001076//GO:0003674//GO:0003712//GO:0000988	RNA polymerase II transcription cofactor activity//transcription factor activity, transcription factor binding//transcription factor activity, RNA polymerase II transcription factor binding//molecular_function//transcription cofactor activity//transcription factor activity, protein binding	no KO assigned | (RefSeq) uncharacterized LOC100264743	http://www.genome.jp/dbget-bin/www_bget?vvi:100264743	--	hypothetical protein VITISV_041421 [Vitis vinifera]
Novel00121	chr14	-	19754342	19755743	1348	2.13775	2.26987	1.33516	1.60529	1.16	0.893162	52.1468	42.8317	0.2839	0.56513	1	FALSE	33.0927	27.1559	0.28524	0.62001	1	FALSE	19.541	24.701	-0.33807	0.55132	0.94849	FALSE	--	--	--	--	--	--	--	--	--	--
Novel00122	chr14	-	20529629	20534416	991	1.22277	0.479196	0.725538	0.390074	0.0769189	0.31111	9.62576	20.9603	-1.1227	0.11308	0.60088	FALSE	7.39924	12.671	-0.77608	0.33543	0.9011	FALSE	5.91592	1.37167	2.1087	0.12709	0.48387	FALSE	--	--	--	--	--	--	K01262 Xaa-Pro aminopeptidase [EC:3.4.11.9] | (RefSeq) probable Xaa-Pro aminopeptidase 3	http://www.genome.jp/dbget-bin/www_bget?vvi:100240821	--	unnamed protein product [Vitis vinifera]
Novel00123	chr14	-	23244803	23254130	4644	12.5713	10.6628	14.582	10.0677	13.2226	11.1352	612.835	635.59	-0.052598	0.89067	1	FALSE	541.802	738.681	-0.44719	0.049569	0.36297	FALSE	622.988	704.898	-0.17821	0.30739	0.7562	FALSE	--	--	--	--	--	--	--	--	--	--
Novel00124	chr14	-	24260984	24332315	2394	41.1899	38.5583	35.0671	27.4043	31.5396	35.6344	1631.31	1538.7	0.084323	0.68634	1	FALSE	1097.35	1311.25	-0.25691	0.2332	0.79053	FALSE	1462.25	1246.03	0.23086	0.22825	0.66143	FALSE	--	--	--	--	GO:0000287//GO:1901363//GO:0043167//GO:0043169//GO:0003677//GO:0016780//GO:0003674//GO:0003676//GO:0016772//GO:0097159//GO:0003824//GO:0008897//GO:0016740//GO:0005488//GO:0003723//GO:0046872	magnesium ion binding//heterocyclic compound binding//ion binding//cation binding//DNA binding//phosphotransferase activity, for other substituted phosphate groups//molecular_function//nucleic acid binding//transferase activity, transferring phosphorus-containing groups//organic cyclic compound binding//catalytic activity//holo-[acyl-carrier-protein] synthase activity//transferase activity//bindi…	no KO assigned | (RefSeq) probable RNA-binding protein 46	http://www.genome.jp/dbget-bin/www_bget?vvi:100853981	--	PREDICTED: probable RNA-binding protein 46 isoform X4 [Vitis vinifera]
Novel00125	chr14	-	25764470	25766061	1345	0.489365	0.697683	1.73428	4.84597	0.98135	0.330543	18.6441	11.4972	0.69744	0.34791	0.92597	FALSE	122.159	40.7804	1.5828	1.9239e-06	0.00015804	UP	8.70483	24.4814	-1.4918	0.0089208	0.087967	FALSE	--	--	--	--	--	--	no KO assigned | (RefSeq) uncharacterized protein At4g15970-like	http://www.genome.jp/dbget-bin/www_bget?vvi:100249826	--	PREDICTED: uncharacterized protein At4g15970-like [Vitis vinifera]
Novel00126	chr14	-	29867765	29889649	757	40.8243	41.3509	36.6986	35.8724	33.4358	33.6614	631.555	546.331	0.20913	0.45922	1	FALSE	517.652	494.528	0.065932	0.79704	1	FALSE	499.87	478.755	0.062264	0.72038	1	FALSE	--	--	--	--	--	--	--	--	--	unnamed protein product [Vitis vinifera]
Novel00127	chr15	+	2721991	2725136	3146	1.55248	0.872748	1.16333	1.06934	0.814843	1.12994	55.1625	85.9357	-0.63957	0.12217	0.61886	FALSE	63.4109	64.596	-0.026715	1	1	FALSE	69.0148	48.0206	0.52325	0.12195	0.47281	FALSE	--	--	--	--	--	--	--	--	--	hypothetical protein VITISV_003767 [Vitis vinifera]
Novel00128	chr15	+	4529694	4533978	2423	6.11402	5.68217	3.96223	3.56526	4.20813	1.74231	223.361	210.393	0.086293	0.79717	1	FALSE	127.415	136.82	-0.10275	0.93358	1	FALSE	65.8271	152.406	-1.2112	0.00029234	0.0066014	DOWN	--	--	--	--	--	--	--	--	--	hypothetical protein VITISV_035415 [Vitis vinifera]
Novel00129	chr15	+	4652491	4655013	2387	0.221046	0.395506	0.196446	0.265284	0.13913	0.393183	17.7312	8.62205	1.0402	0.2085	0.77062	FALSE	11.418	7.71325	0.56589	0.54121	1	FALSE	16.9703	5.76745	1.557	0.029143	0.19956	FALSE	--	--	--	--	--	--	--	--	--	hypothetical protein VITISV_000982 [Vitis vinifera]
Novel00130	chr15	+	13376132	13377829	1686	0.262911	0.249629	0.214559	0.0564071	0.124204	0.078409	6.63611	6.08544	0.12498	0.98061	1	FALSE	1.42557	4.94487	-1.7944	0.24578	0.80549	FALSE	1.96131	3.0515	-0.6377	0.80893	1	FALSE	--	--	--	--	--	--	--	--	--	PREDICTED: uncharacterized protein LOC104881797 isoform X1 [Vitis vinifera]
Novel00131	chr15	+	17057659	17058618	960	0.513801	0.212594	0.438344	0.380947	0.117817	0.131781	4.13218	8.58313	-1.0546	0.34798	0.92597	FALSE	6.53963	7.4138	-0.181	1	1	FALSE	2.43346	2.12034	0.19872	0.99632	1	FALSE	GO:0044271//GO:0009889//GO:0016070//GO:0060255//GO:0008152//GO:2000112//GO:0015074//GO:0071704//GO:0080090//GO:0051252//GO:0031323//GO:0044237//GO:0065007//GO:0006351//GO:0044249//GO:0050794//GO:0034641//GO:0008150//GO:1903506//GO:0044260//GO:0051171//GO:0050789//GO:0009058//GO:0034645//GO:0097659//GO:0043170//GO:0010467//GO:0010556//GO:2001141//GO:1901360//GO:0006807//GO:0034654//GO:0019219//GO:…	cellular nitrogen compound biosynthetic process//regulation of biosynthetic process//RNA metabolic process//regulation of macromolecule metabolic process//metabolic process//regulation of cellular macromolecule biosynthetic process//DNA integration//organic substance metabolic process//regulation of primary metabolic process//regulation of RNA metabolic process//regulation of cellular metabolic p…	--	--	GO:0001071//GO:0003674//GO:0003700	nucleic acid binding transcription factor activity//molecular_function//transcription factor activity, sequence-specific DNA binding	--	--	--	hypothetical protein VITISV_020846 [Vitis vinifera]
Novel00132	chr15	+	17826039	17830052	1694	1.14257	0.596202	1.31359	0.439358	0.272333	0.337622	20.0584	33.4937	-0.73968	0.19902	0.75657	FALSE	14.1138	38.9266	-1.4636	0.0030442	0.058001	FALSE	10.8353	8.55839	0.34033	0.65649	0.99673	FALSE	GO:0009755//GO:0050896//GO:0006796//GO:0007165//GO:0044267//GO:0044699//GO:0009987//GO:0044238//GO:0007154//GO:0043170//GO:0044700//GO:0044763//GO:0006464//GO:0006793//GO:0070887//GO:0023052//GO:0071310//GO:0036211//GO:0010033//GO:0065007//GO:0019538//GO:0009719//GO:0050794//GO:0008150//GO:0071495//GO:0006468//GO:0044260//GO:0050789//GO:0042221//GO:0032870//GO:0043412//GO:0008152//GO:0051716//GO:…	hormone-mediated signaling pathway//response to stimulus//phosphate-containing compound metabolic process//signal transduction//cellular protein metabolic process//single-organism process//cellular process//primary metabolic process//cell communication//macromolecule metabolic process//single organism signaling//single-organism cellular process//cellular protein modification process//phosphorus m…	GO:0005575//GO:0016020//GO:0005576	cellular_component//membrane//extracellular region	GO:0004672//GO:0043167//GO:0032553//GO:1901363//GO:0005524//GO:0032550//GO:0036094//GO:0005515//GO:0003674//GO:0035639//GO:0016740//GO:0003824//GO:0000166//GO:0005184//GO:0097159//GO:0016772//GO:0017076//GO:0005179//GO:0043168//GO:0005102//GO:0032559//GO:0005488//GO:0030554//GO:0032549//GO:0001883//GO:0032555//GO:0016773//GO:0016301//GO:0001882//GO:0097367//GO:1901265	protein kinase activity//ion binding//ribonucleotide binding//heterocyclic compound binding//ATP binding//purine ribonucleoside binding//small molecule binding//protein binding//molecular_function//purine ribonucleoside triphosphate binding//transferase activity//catalytic activity//nucleotide binding//neuropeptide hormone activity//organic cyclic compound binding//transferase activity, transferr…	no KO assigned | (RefSeq) putative cysteine-rich receptor-like protein kinase 23	http://www.genome.jp/dbget-bin/www_bget?vvi:100265431	--	PREDICTED: uncharacterized protein LOC100265431, partial [Vitis vinifera]
Novel00133	chr15	+	18580005	18581674	1580	0.0714147	0.0635371	0.0774651	0.220532	0.529486	0.0821814	2.01073	2.05409	-0.030777	1	1	FALSE	6.41197	2.16253	1.568	0.19102	0.72971	FALSE	2.46517	15.4964	-2.6522	0.0024786	0.034588	DOWN	--	--	--	--	--	--	no KO assigned | (RefSeq) probable membrane-associated kinase regulator 6	http://www.genome.jp/dbget-bin/www_bget?vvi:100252455	--	PREDICTED: probable membrane-associated kinase regulator 6 [Vitis vinifera]
Novel00134	chr15	+	18921250	18924405	995	3.66438	2.65629	3.16236	1.86513	1.4243	1.28324	53.3263	63.4999	-0.25191	0.50472	1	FALSE	34.0951	55.9043	-0.71339	0.11611	0.58055	FALSE	24.8888	26.2759	-0.078244	0.83733	1	FALSE	--	--	--	--	--	--	--	--	--	PREDICTED: 39S ribosomal protein L46, mitochondrial [Vitis vinifera]>gi|297745332|emb|CBI40412.3| unnamed protein product [Vitis vinifera]
Novel00135	chr15	-	2227456	2228748	1173	0.0160658	0.0997526	0.0302425	0.0655997	0.678297	0	2.33611	0.35004	2.7385	0.41261	0.97552	FALSE	1.45147	0.618904	1.2297	0.78015	1	FALSE	0	14.5926	#NAME?	0.00024996	0.005869	DOWN	--	--	GO:0036338//GO:0019031//GO:0005575//GO:0044423//GO:0019012	viral membrane//viral envelope//cellular_component//virion part//virion	--	--	--	--	--	hypothetical protein VITISV_019818 [Vitis vinifera]
Novel00136	chr15	-	2949196	2949871	676	1.81778	1.59907	1.75378	1.43066	1.77414	1.05585	21.7389	21.5404	0.013231	1	1	FALSE	17.863	21.0008	-0.23347	0.80194	1	FALSE	13.8766	22.5891	-0.70297	0.25482	0.69555	FALSE	--	--	--	--	--	--	--	--	--	hypothetical protein VITISV_006300 [Vitis vinifera]
Novel00137	chr15	-	3094230	3099250	2185	2.89007	2.92788	2.43279	1.95064	2.16943	1.65875	85.3191	74.7693	0.19042	0.56971	1	FALSE	53.6443	62.9746	-0.23135	0.55309	1	FALSE	47.1449	58.8752	-0.32056	0.31977	0.77121	FALSE	GO:0044403//GO:0051704//GO:0006508//GO:0019538//GO:0051604//GO:0019082//GO:0008150//GO:0071704//GO:0019080//GO:0019058//GO:0016485//GO:0044764//GO:0008152//GO:0044419//GO:0009987//GO:0044238//GO:0016032//GO:0043170//GO:0010467//GO:0044033	symbiosis, encompassing mutualism through parasitism//multi-organism process//proteolysis//protein metabolic process//protein maturation//viral protein processing//biological_process//organic substance metabolic process//viral gene expression//viral life cycle//protein processing//multi-organism cellular process//metabolic process//interspecies interaction between organisms//cellular process//pri…	--	--	--	--	--	--	--	hypothetical protein VITISV_011881 [Vitis vinifera]>gi|297739392|emb|CBI29408.3| unnamed protein product [Vitis vinifera]
Novel00138	chr15	-	6260302	6274076	544	1.63741	1.36423	2.17561	1.68046	1.02172	0.994544	13.963	14.9778	-0.10121	1	1	FALSE	16.4695	19.7713	-0.26361	0.6927	1	FALSE	9.85961	9.90112	-0.0060621	1	1	FALSE	--	--	--	--	--	--	--	--	--	--
Novel00139	chr15	-	9408748	9410799	1943	0.385955	0.223776	0.133959	0.105184	0.243695	0.195326	8.69368	13.3496	-0.61875	0.54333	1	FALSE	3.84825	4.63178	-0.26736	0.90384	1	FALSE	7.41522	9.09459	-0.29452	0.84445	1	FALSE	GO:0008150//GO:0006810//GO:0051179//GO:0051234//GO:1902578//GO:0044699//GO:0009987//GO:0055085//GO:0044763//GO:0044765	biological_process//transport//localization//establishment of localization//single-organism localization//single-organism process//cellular process//transmembrane transport//single-organism cellular process//single-organism transport	GO:0016020//GO:0016021//GO:0044425//GO:0005575//GO:0031224	membrane//integral component of membrane//membrane part//cellular_component//intrinsic component of membrane	--	--	--	--	--	hypothetical protein VITISV_014204 [Vitis vinifera]
Novel00140	chr15	-	13265865	13279752	4335	9.67494	7.1394	10.4221	7.40847	6.23816	6.36165	343.286	406.433	-0.24361	0.40179	0.96928	FALSE	333.226	442.681	-0.40977	0.08975	0.50718	FALSE	295.768	277.692	0.090983	0.74652	1	FALSE	--	--	--	--	--	--	--	--	--	hypothetical protein VITISV_040543 [Vitis vinifera]
Novel00141	chr15	-	13376198	13377764	889	0	0	0	0	0	0	0	0	NA	NA	NA	NA	0	0	NA	NA	NA	NA	0	0	NA	NA	NA	NA	--	--	--	--	--	--	--	--	--	PREDICTED: uncharacterized protein LOC104881797 isoform X2 [Vitis vinifera]
Novel00142	chr15	-	14983129	14985184	1265	0.0445989	0.0402902	0.559081	1.65206	11.4629	2.7755	1.03322	1.02705	0.0086484	1	1	FALSE	41.5648	12.657	1.7154	0.085529	0.49319	FALSE	69.0117	275.261	-1.9959	0.00074735	0.013724	DOWN	GO:0008150//GO:0071840//GO:0007010//GO:0006996//GO:0016043//GO:0009987	biological_process//cellular component organization or biogenesis//cytoskeleton organization//organelle organization//cellular component organization//cellular process	--	--	GO:0005488//GO:0003779//GO:0008092//GO:0003674//GO:0005515	binding//actin binding//cytoskeletal protein binding//molecular_function//protein binding	no KO assigned | (RefSeq) LOB domain-containing protein 18	http://www.genome.jp/dbget-bin/www_bget?vvi:100255815	--	unnamed protein product [Vitis vinifera]
Novel00143	chr15	-	16976096	16979168	2982	6.95476	7.04394	3.90648	3.98917	4.15887	3.11746	303.983	264.678	0.19975	0.47003	1	FALSE	159.09	148.54	0.098984	0.64006	1	FALSE	130.016	166.261	-0.35477	0.13856	0.50819	FALSE	GO:0006351//GO:0044249//GO:0034641//GO:0008150//GO:0044260//GO:0009058//GO:0034645//GO:0097659//GO:0044271//GO:0016070//GO:0008152//GO:0071704//GO:0044237//GO:0019438//GO:1901576//GO:0032774//GO:0006725//GO:0090304//GO:0009987//GO:0044238//GO:0006139//GO:0018130//GO:0043170//GO:0010467//GO:1901360//GO:0006807//GO:0034654//GO:1901362//GO:0046483//GO:0009059	transcription, DNA-templated//cellular biosynthetic process//cellular nitrogen compound metabolic process//biological_process//cellular macromolecule metabolic process//biosynthetic process//cellular macromolecule biosynthetic process//nucleic acid-templated transcription//cellular nitrogen compound biosynthetic process//RNA metabolic process//metabolic process//organic substance metabolic proces…	--	--	GO:0016740//GO:0034062//GO:0003824//GO:0097159//GO:0016772//GO:0005488//GO:0003899//GO:0016779//GO:1901363//GO:0003677//GO:0003674//GO:0003676	transferase activity//RNA polymerase activity//catalytic activity//organic cyclic compound binding//transferase activity, transferring phosphorus-containing groups//binding//DNA-directed RNA polymerase activity//nucleotidyltransferase activity//heterocyclic compound binding//DNA binding//molecular_function//nucleic acid binding	--	--	--	--
Novel00144	chr15	-	17749820	17832709	1836	2.29455	1.3624	1.60954	1.13923	0.764598	0.770638	48.9177	72.3407	-0.56445	0.20279	0.76261	FALSE	37.9996	50.676	-0.41532	0.34712	0.91166	FALSE	26.6831	25.6757	0.055523	0.91237	1	FALSE	--	--	--	--	--	--	no KO assigned | (RefSeq) cytochrome P450 CYP82D47	http://www.genome.jp/dbget-bin/www_bget?vvi:100248962	--	--
Novel00145	chr15	-	18762764	18768765	1761	0.255288	1.07767	0.200331	0.192777	0.640745	0.470998	38.2056	8.21307	2.2178	0.0024044	0.075856	FALSE	6.47981	6.18162	0.067967	1	1	FALSE	16.1208	21.0462	-0.38463	0.48069	0.90964	FALSE	--	--	--	--	--	--	--	--	--	--
Novel00146	chr15	-	19150171	19150935	765	3.23965	1.06663	1.39729	1.94959	0.645818	1.04598	16.3019	43.2123	-1.4064	0.015133	0.22373	FALSE	28.7025	19.1299	0.58535	0.35338	0.91527	FALSE	15.4289	9.38409	0.71734	0.22575	0.65817	FALSE	--	--	--	--	--	--	no KO assigned | (RefSeq) uncharacterized LOC100260183	http://www.genome.jp/dbget-bin/www_bget?vvi:100260183	--	hypothetical protein VITISV_002394 [Vitis vinifera]
Novel00147	chr15	-	20043114	20044606	498	1.4141	1.75093	2.17808	2.84965	3.99874	2.00021	17.7897	12.4632	0.51336	0.52815	1	FALSE	27.3868	19.4416	0.49433	0.40203	0.9448	FALSE	19.5916	36.7819	-0.90876	0.065796	0.33203	FALSE	--	--	--	--	--	--	--	--	--	hypothetical protein VITISV_023995 [Vitis vinifera]
Novel00148	chr16	+	2438314	2439073	760	5.57898	6.97067	3.67786	4.20277	0.726866	4.14975	107.403	75.0075	0.51793	0.18279	0.73111	FALSE	61.0096	49.1457	0.31197	0.4081	0.94503	FALSE	61.0741	10.6234	2.5233	0.00017032	0.004317	UP	GO:0006725//GO:0050896//GO:1901576//GO:0044699//GO:0090304//GO:0006139//GO:0044238//GO:0009987//GO:0006281//GO:0043170//GO:0006807//GO:1901360//GO:0044763//GO:0046483//GO:0006259//GO:0009059//GO:0006310//GO:0034641//GO:0008150//GO:0033554//GO:0044249//GO:0044260//GO:0044710//GO:0034645//GO:0009058//GO:0006260//GO:0008152//GO:0051716//GO:0071704//GO:0006974//GO:0006950//GO:0044237	cellular aromatic compound metabolic process//response to stimulus//organic substance biosynthetic process//single-organism process//nucleic acid metabolic process//nucleobase-containing compound metabolic process//primary metabolic process//cellular process//DNA repair//macromolecule metabolic process//nitrogen compound metabolic process//organic cyclic compound metabolic process//single-organis…	GO:0005575//GO:0044424//GO:0043229//GO:0005622//GO:0044464//GO:0005634//GO:0043227//GO:0005623//GO:0043231//GO:0043226	cellular_component//intracellular part//intracellular organelle//intracellular//cell part//nucleus//membrane-bounded organelle//cell//intracellular membrane-bounded organelle//organelle	GO:1901363//GO:0003677//GO:0003674//GO:0005515//GO:0003676//GO:0097159//GO:0005488	heterocyclic compound binding//DNA binding//molecular_function//protein binding//nucleic acid binding//organic cyclic compound binding//binding	--	--	--	PREDICTED: receptor-like protein 12 [Vitis vinifera]
Novel00149	chr16	+	12529523	12531088	1163	0.904657	2.16189	4.49292	4.97033	5.06456	9.99112	45.1547	17.2251	1.3904	0.053922	0.42077	FALSE	102.48	83.9391	0.28792	0.75026	1	FALSE	205.424	100.711	1.0284	0.0037072	0.046765	UP	--	--	--	--	--	--	--	--	--	--
Novel00150	chr16	+	12709823	12710499	289	0.130212	4.30916	0.182238	1.82642	0.321666	6.24118	25.4688	0.688543	5.209	0.0001363	0.010226	UP	10.1219	0.927988	3.4472	0.0056484	0.08818	FALSE	35.0218	1.70825	4.3577	4.8203e-10	7.1538e-08	UP	--	--	--	--	--	--	K00660 chalcone synthase [EC:2.3.1.74] | (RefSeq) stilbene synthase 3	http://www.genome.jp/dbget-bin/www_bget?vvi:100854415	--	PREDICTED: stilbene synthase 3 [Vitis vinifera]>gi|147809928|emb|CAN73761.1| hypothetical protein VITISV_028485 [Vitis vinifera]
Novel00151	chr16	+	15470457	15475352	2537	0.536215	0.384685	0.663047	0.435202	0.280696	0.164124	19.561	24.1549	-0.30433	0.69156	1	FALSE	20.3767	29.6545	-0.54133	0.42552	0.95349	FALSE	8.07628	13.3146	-0.72124	0.31442	0.76444	FALSE	--	--	--	--	GO:0005488//GO:0046872//GO:0043167//GO:0043169//GO:0003674	binding//metal ion binding//ion binding//cation binding//molecular_function	--	--	--	PREDICTED: zinc finger CCCH domain-containing protein 48 [Vitis vinifera]>gi|297741123|emb|CBI31854.3| unnamed protein product [Vitis vinifera]
Novel00152	chr16	+	15668216	15668874	400	11.1347	8.5539	11.5314	27.748	11.7982	15.5962	68.506	80.3865	-0.23072	0.82985	1	FALSE	217.123	83.2719	1.3826	0.034528	0.29624	FALSE	122.482	88.5386	0.46819	0.16571	0.55918	FALSE	--	--	--	--	--	--	--	--	--	hypothetical protein VITISV_028585 [Vitis vinifera]
Novel00153	chr16	+	16720980	16725827	4838	1.71281	1.08489	1.79717	1.43815	0.799907	1.08988	64.3445	87.1428	-0.43756	0.22495	0.79515	FALSE	78.1567	92.6885	-0.24602	0.6005	1	FALSE	61.9343	43.9066	0.4963	0.15244	0.53618	FALSE	--	--	--	--	GO:0003677//GO:1901363//GO:0003676//GO:0003674//GO:0005488//GO:0097159	DNA binding//heterocyclic compound binding//nucleic acid binding//molecular_function//binding//organic cyclic compound binding	no KO assigned | (RefSeq) L10-interacting MYB domain-containing protein	http://www.genome.jp/dbget-bin/www_bget?vvi:100255817	--	PREDICTED: uncharacterized protein LOC100255817 [Vitis vinifera]
Novel00154	chr16	+	19826208	19853867	1456	0.598258	0.0709196	0.688171	0.59324	0.0236955	0.0592847	2.12285	14.7139	-2.7931	0.17488	0.71705	FALSE	15.6456	17.6266	-0.17199	0.95449	1	FALSE	1.62586	0.671625	1.2755	0.61745	0.98043	FALSE	--	--	--	--	--	--	--	--	--	--
Novel00155	chr16	+	20032682	20033910	1229	0.379302	0.348701	0.33559	0.673608	0.394257	0.395375	8.75966	8.23411	0.089262	1	1	FALSE	16.1767	7.40448	1.1275	0.14223	0.63906	FALSE	9.61714	9.07593	0.083563	0.99039	1	FALSE	GO:0071704//GO:0044237//GO:0016310//GO:0043412//GO:0008152//GO:0006468//GO:0044260//GO:0019538//GO:0008150//GO:0006793//GO:0006464//GO:0036211//GO:0043170//GO:0044267//GO:0044238//GO:0009987//GO:0006796	organic substance metabolic process//cellular metabolic process//phosphorylation//macromolecule modification//metabolic process//protein phosphorylation//cellular macromolecule metabolic process//protein metabolic process//biological_process//phosphorus metabolic process//cellular protein modification process//protein modification process//macromolecule metabolic process//cellular protein metabol…	--	--	GO:0001882//GO:0016301//GO:1901265//GO:0097367//GO:0032549//GO:0046872//GO:0016773//GO:0046914//GO:0001883//GO:0032555//GO:0043168//GO:0005488//GO:0030554//GO:0032559//GO:0016740//GO:0017076//GO:0003824//GO:0000166//GO:0016772//GO:0097159//GO:0035639//GO:0003674//GO:0032550//GO:0043169//GO:0036094//GO:0004672//GO:0043167//GO:0005524//GO:0032553//GO:1901363//GO:0008270	nucleoside binding//kinase activity//nucleoside phosphate binding//carbohydrate derivative binding//ribonucleoside binding//metal ion binding//phosphotransferase activity, alcohol group as acceptor//transition metal ion binding//purine nucleoside binding//purine ribonucleotide binding//anion binding//binding//adenyl nucleotide binding//adenyl ribonucleotide binding//transferase activity//purine n…	--	--	--	PREDICTED: pentatricopeptide repeat-containing protein At3g49170, chloroplastic-like [Vitis vinifera]
Novel00156	chr16	-	1945010	1945670	624	5.9986	3.65207	7.00568	7.4755	6.51893	5.6509	46.2239	65.4611	-0.502	0.21685	0.7851	FALSE	88.8168	78.3849	0.18026	0.58618	1	FALSE	68.6789	76.6233	-0.15792	0.64447	0.9911	FALSE	--	--	--	--	--	--	--	--	--	--
Novel00157	chr16	-	17315717	17319991	959	0.4552	0.334825	0.2685	0.650911	0.466086	0.208766	6.52889	7.4984	-0.19974	0.82881	1	FALSE	11.5814	4.62868	1.3231	0.11541	0.57853	FALSE	4.10009	8.32829	-1.0224	0.23594	0.67231	FALSE	--	--	--	--	--	--	--	--	--	PREDICTED: uncharacterized protein LOC104882199 isoform X1 [Vitis vinifera]
Novel00158	chr16	-	20893130	20893781	562	2.1011	2.71713	2.38283	1.94262	3.25284	3.21239	30.8817	20.7804	0.57153	0.35683	0.93399	FALSE	20.4187	23.7708	-0.2193	0.74842	1	FALSE	35.0951	34.34	0.031377	0.98608	1	FALSE	--	--	--	--	--	--	--	--	--	unnamed protein product [Vitis vinifera]
Novel00159	chr16	-	21127822	21129493	1672	1.18828	1.55777	3.92056	1.84955	3.74329	4.02616	41.3523	28.7705	0.52338	0.32592	0.9051	FALSE	47.7464	93.4634	-0.96901	0.06168	0.41329	FALSE	105.988	93.6879	0.17796	0.64317	0.9911	FALSE	--	--	--	--	--	--	--	--	--	--
Novel00160	chr17	+	484026	491067	5382	5.19244	6.22779	2.93413	0.790627	1.87007	1.78958	670.784	506.397	0.40558	0.4569	0.99999	FALSE	82.1629	280.455	-1.7712	8.1283e-11	2.4739e-08	DOWN	188.868	188.508	0.0027558	0.98293	1	FALSE	--	--	--	--	--	--	K17592 sacsin | (RefSeq) uncharacterized LOC100252577	http://www.genome.jp/dbget-bin/www_bget?vvi:100252577	--	PREDICTED: uncharacterized protein LOC100252577 [Vitis vinifera]
Novel00161	chr17	+	960416	961626	581	0.463813	0	0.117313	0.0699126	0	0	0	4.50132	#NAME?	0.20439	0.7648	FALSE	0.830174	1.2347	-0.57268	0.90826	1	FALSE	0	0	NA	NA	NA	NA	--	--	--	--	--	--	--	--	--	--
Novel00162	chr17	+	1081494	1084309	901	110.534	83.8647	111.889	94.8509	79.2974	78.3275	1529.26	1745.93	-0.19117	0.414	0.97642	FALSE	1632.19	1805.51	-0.1456	0.47331	0.9831	FALSE	1377.73	1345.63	0.034014	0.80789	1	FALSE	GO:0044271//GO:0006518//GO:0008152//GO:0006412//GO:0071704//GO:0043043//GO:0044237//GO:0043604//GO:0019538//GO:1901566//GO:0044249//GO:0008150//GO:0034641//GO:0044260//GO:0009058//GO:1901564//GO:0034645//GO:0043170//GO:0010467//GO:0006807//GO:0009059//GO:1901576//GO:0044267//GO:0009987//GO:0043603//GO:0044238	cellular nitrogen compound biosynthetic process//peptide metabolic process//metabolic process//translation//organic substance metabolic process//peptide biosynthetic process//cellular metabolic process//amide biosynthetic process//protein metabolic process//organonitrogen compound biosynthetic process//cellular biosynthetic process//biological_process//cellular nitrogen compound metabolic process…	GO:0005840//GO:0043228//GO:0043226//GO:0005623//GO:0030529//GO:0005622//GO:0044464//GO:0005737//GO:0043232//GO:0005575//GO:0032991//GO:0044444//GO:0044424//GO:0043229	ribosome//non-membrane-bounded organelle//organelle//cell//ribonucleoprotein complex//intracellular//cell part//cytoplasm//intracellular non-membrane-bounded organelle//cellular_component//macromolecular complex//cytoplasmic part//intracellular part//intracellular organelle	GO:0003735//GO:0003674//GO:0005198	structural constituent of ribosome//molecular_function//structural molecule activity	--	--	--	unnamed protein product [Vitis vinifera]
Novel00163	chr17	+	3136975	3139586	1157	0.972322	0.493777	1.95812	0.873464	0.059638	0.120233	11.4067	20.3355	-0.83412	0.33652	0.91465	FALSE	20.1723	40.7453	-1.0143	0.16365	0.68363	FALSE	2.62237	1.34325	0.96514	0.54405	0.94416	FALSE	--	--	--	--	GO:0003674//GO:0009055	molecular_function//electron carrier activity	--	--	--	--
Novel00164	chr17	+	3352708	3355723	2160	1.04723	0.798575	0.586539	0.654647	0.503579	0.372377	32.155	37.9834	-0.24033	0.81199	1	FALSE	24.6294	21.0044	0.22969	0.63911	1	FALSE	14.5168	19.0856	-0.39476	0.48614	0.91247	FALSE	--	--	--	--	--	--	--	--	--	hypothetical protein VITISV_023640 [Vitis vinifera]
Novel00165	chr17	+	4195230	4198886	3460	0.147255	0.260589	1.71968	0.545793	0.164072	0.540728	17.8771	9.17913	0.96168	0.17919	0.72562	FALSE	36.9203	104.935	-1.507	0.0015258	0.034954	DOWN	37	10.4466	1.8245	0.043414	0.25779	FALSE	GO:0008150//GO:0051704//GO:0009405	biological_process//multi-organism process//pathogenesis	--	--	GO:0097159//GO:0003824//GO:0005488//GO:0016788//GO:0003723//GO:1901363//GO:0043022//GO:0043021//GO:0016787//GO:0003674//GO:0044877//GO:0003676	organic cyclic compound binding//catalytic activity//binding//hydrolase activity, acting on ester bonds//RNA binding//heterocyclic compound binding//ribosome binding//ribonucleoprotein complex binding//hydrolase activity//molecular_function//macromolecular complex binding//nucleic acid binding	no KO assigned | (RefSeq) carotenoid 9,10(9',10')-cleavage dioxygenase 1	http://www.genome.jp/dbget-bin/www_bget?vvi:100254294	--	unnamed protein product [Vitis vinifera]
Novel00166	chr17	+	4474438	4475884	1138	2.15171	3.80394	2.01733	3.2711	2.64276	1.3962	81.3028	40.4537	1.007	0.018224	0.24652	FALSE	64.6821	37.684	0.77942	0.096394	0.52607	FALSE	28.5599	51.2509	-0.84359	0.21231	0.63817	FALSE	--	--	--	--	--	--	no KO assigned | (RefSeq) uncharacterized LOC100261105	http://www.genome.jp/dbget-bin/www_bget?vvi:100261105	--	PREDICTED: uncharacterized protein LOC100261105 [Vitis vinifera]
Novel00167	chr17	+	4935341	4942712	7113	0	0	0	0	0	0	0	0	NA	NA	NA	NA	0	0	NA	NA	NA	NA	0	0	NA	NA	NA	NA	GO:0044238//GO:0006139//GO:0009987//GO:0090304//GO:0034470//GO:0009451//GO:0006725//GO:0046483//GO:1901360//GO:0006807//GO:0010467//GO:0006396//GO:0043170//GO:0006400//GO:0044260//GO:0034641//GO:0008150//GO:0044237//GO:0008033//GO:0006399//GO:0071704//GO:0034660//GO:0008152//GO:0016070//GO:0043412	primary metabolic process//nucleobase-containing compound metabolic process//cellular process//nucleic acid metabolic process//ncRNA processing//RNA modification//cellular aromatic compound metabolic process//heterocycle metabolic process//organic cyclic compound metabolic process//nitrogen compound metabolic process//gene expression//RNA processing//macromolecule metabolic process//tRNA modifica…	GO:0044424//GO:0005575//GO:0032991//GO:0070069//GO:0009512//GO:0044464//GO:0005622//GO:0009579//GO:0005623//GO:0044436//GO:0043234	intracellular part//cellular_component//macromolecular complex//cytochrome complex//cytochrome b6f complex//cell part//intracellular//thylakoid//cell//thylakoid part//protein complex	GO:0008176//GO:0016423//GO:0003674//GO:0008173//GO:0003824//GO:0008757//GO:0016741//GO:0016740//GO:0008168//GO:0008175	tRNA (guanine-N7-)-methyltransferase activity//tRNA (guanine) methyltransferase activity//molecular_function//RNA methyltransferase activity//catalytic activity//S-adenosylmethionine-dependent methyltransferase activity//transferase activity, transferring one-carbon groups//transferase activity//methyltransferase activity//tRNA methyltransferase activity	--	--	--	--
Novel00168	chr17	+	5580458	5586759	2472	1.59212	1.59582	1.58043	1.37426	2.02722	1.13404	43.3258	38.2639	0.17924	0.68409	1	FALSE	35.1939	37.4029	-0.087822	0.87553	1	FALSE	29.6827	50.8648	-0.77704	0.038771	0.23987	FALSE	GO:0046483//GO:0006259//GO:0044355//GO:1901360//GO:0006807//GO:0043170//GO:0044238//GO:0006139//GO:0009987//GO:0006952//GO:0090304//GO:0009307//GO:0050896//GO:0006725//GO:0006304//GO:0006950//GO:0044237//GO:0071704//GO:0008152//GO:0043412//GO:0044260//GO:0034641//GO:0008150	heterocycle metabolic process//DNA metabolic process//clearance of foreign intracellular DNA//organic cyclic compound metabolic process//nitrogen compound metabolic process//macromolecule metabolic process//primary metabolic process//nucleobase-containing compound metabolic process//cellular process//defense response//nucleic acid metabolic process//DNA restriction-modification system//response t…	--	--	GO:0015666//GO:0003676//GO:0003674//GO:0016787//GO:0003677//GO:0016888//GO:1901363//GO:0004518//GO:0004536//GO:0009036//GO:0005488//GO:0004520//GO:0016788//GO:0004519//GO:0016893//GO:0003824//GO:0097159	restriction endodeoxyribonuclease activity//nucleic acid binding//molecular_function//hydrolase activity//DNA binding//endodeoxyribonuclease activity, producing 5'-phosphomonoesters//heterocyclic compound binding//nuclease activity//deoxyribonuclease activity//Type II site-specific deoxyribonuclease activity//binding//endodeoxyribonuclease activity//hydrolase activity, acting on ester bonds//endo…	--	--	--	unnamed protein product [Vitis vinifera]
Novel00169	chr17	+	6091835	6093864	1938	21.8653	10.0825	12.0601	8.63804	3.74871	6.9989	347.228	650.011	-0.90458	0.18968	0.74298	FALSE	286.673	368.485	-0.3622	0.10977	0.56461	FALSE	235.707	120.614	0.9666	0.0045014	0.053782	FALSE	GO:0044699//GO:0051649//GO:0044267//GO:0044238//GO:0009987//GO:0032940//GO:0008104//GO:0006464//GO:0046903//GO:0044763//GO:0018144//GO:0071702//GO:0036211//GO:0044765//GO:0043170//GO:0071806//GO:0055085//GO:0098776//GO:0018143//GO:0015031//GO:0006810//GO:0033036//GO:0015628//GO:0051179//GO:0044260//GO:0009058//GO:0019538//GO:0051641//GO:0008150//GO:0009306//GO:0071704//GO:1902578//GO:0044237//GO:…	single-organism process//establishment of localization in cell//cellular protein metabolic process//primary metabolic process//cellular process//secretion by cell//protein localization//cellular protein modification process//secretion//single-organism cellular process//RNA-protein covalent cross-linking//organic substance transport//protein modification process//single-organism transport//macromo…	GO:0032991//GO:0005575//GO:0044464//GO:0019012//GO:0005623//GO:0015627//GO:0043234	macromolecular complex//cellular_component//cell part//virion//cell//type II protein secretion system complex//protein complex	GO:0016787//GO:0016491//GO:0036094//GO:0005198//GO:0043167//GO:1901363//GO:0030170//GO:0003674//GO:0048037//GO:0008233//GO:0043168//GO:0022892//GO:0005215//GO:0003968//GO:0005488//GO:0070011//GO:0034062//GO:0016740//GO:0016772//GO:0097159//GO:0000166//GO:0003824//GO:1901265//GO:0016779//GO:0008234//GO:0008565	hydrolase activity//oxidoreductase activity//small molecule binding//structural molecule activity//ion binding//heterocyclic compound binding//pyridoxal phosphate binding//molecular_function//cofactor binding//peptidase activity//anion binding//substrate-specific transporter activity//transporter activity//RNA-directed RNA polymerase activity//binding//peptidase activity, acting on L-amino acid p…	no KO assigned | (RefSeq) (-)-isopiperitenol/(-)-carveol dehydrogenase, mitochondrial	http://www.genome.jp/dbget-bin/www_bget?vvi:100265615	--	hypothetical protein VITISV_042532 [Vitis vinifera]
Novel00170	chr17	+	6896306	6900429	4012	10.9728	8.36888	10.8043	8.33298	5.71141	5.99889	626.41	707.625	-0.17588	0.49564	1	FALSE	585.68	712.803	-0.28339	0.20779	0.75681	FALSE	431.873	396.166	0.1245	0.58468	0.96905	FALSE	--	--	--	--	GO:0046914//GO:0046872//GO:0005488//GO:0003674//GO:0005515//GO:0043169//GO:0008270//GO:0043167	transition metal ion binding//metal ion binding//binding//molecular_function//protein binding//cation binding//zinc ion binding//ion binding	no KO assigned | (RefSeq) uncharacterized LOC100854812	http://www.genome.jp/dbget-bin/www_bget?vvi:100854812	--	hypothetical protein VITISV_038215 [Vitis vinifera]
Novel00171	chr17	+	7636509	7642543	1236	9.67393	9.35777	9.63771	8.97032	7.41324	8.02402	233.322	212.678	0.13365	0.62474	1	FALSE	209.937	211.567	-0.011154	0.99948	1	FALSE	193.469	171.828	0.17114	0.50064	0.92164	FALSE	GO:0034641//GO:0008150//GO:0044260//GO:0016070//GO:0008152//GO:0044237//GO:0071704//GO:0006397//GO:0006725//GO:0009987//GO:0016071//GO:0044238//GO:0006139//GO:0090304//GO:0010467//GO:0006396//GO:0043170//GO:0046483//GO:1901360//GO:0006807	cellular nitrogen compound metabolic process//biological_process//cellular macromolecule metabolic process//RNA metabolic process//metabolic process//cellular metabolic process//organic substance metabolic process//mRNA processing//cellular aromatic compound metabolic process//cellular process//mRNA metabolic process//primary metabolic process//nucleobase-containing compound metabolic process//nu…	--	--	--	--	--	--	--	PREDICTED: putative pre-mRNA-splicing factor ATP-dependent RNA helicase DHX16 isoform X3 [Vitis vinifera]
Novel00172	chr17	+	10654728	10665747	3910	0.0112729	0	0.0259349	0.0060935	0.00953484	0.0115595	0	0.677006	#NAME?	0.83598	1	FALSE	0.415087	1.54452	-1.8957	0.60016	1	FALSE	0.734329	0.595098	0.3033	1	1	FALSE	--	--	--	--	--	--	--	--	--	PREDICTED: uncharacterized protein LOC104882278 [Vitis vinifera]
Novel00173	chr17	+	12152026	12153056	902	0.444799	0.206123	0.768642	0.551077	0.490926	0.727355	3.75111	7.15039	-0.93071	0.49892	1	FALSE	9.40683	12.3501	-0.39274	0.64707	1	FALSE	12.5867	8.37588	0.58758	0.35564	0.80848	FALSE	--	--	--	--	--	--	--	--	--	PREDICTED: proton-coupled amino acid transporter 3 [Vitis vinifera]
Novel00174	chr17	+	17122076	17126939	278	0	0	0	0	0	0	0	0	NA	NA	NA	NA	0	0	NA	NA	NA	NA	0	0	NA	NA	NA	NA	--	--	--	--	--	--	--	--	--	unknown [Lotus japonicus]
Novel00175	chr17	-	4933623	4942782	7095	0	0	0	0	0	0	0	0	NA	NA	NA	NA	0	0	NA	NA	NA	NA	0	0	NA	NA	NA	NA	GO:0034470//GO:0009451//GO:0006725//GO:0006139//GO:0044238//GO:0009987//GO:0090304//GO:0010467//GO:0043170//GO:0006396//GO:0046483//GO:0006807//GO:1901360//GO:0034641//GO:0008150//GO:0006400//GO:0044260//GO:0008152//GO:0016070//GO:0043412//GO:0044237//GO:0008033//GO:0006399//GO:0071704//GO:0034660	ncRNA processing//RNA modification//cellular aromatic compound metabolic process//nucleobase-containing compound metabolic process//primary metabolic process//cellular process//nucleic acid metabolic process//gene expression//macromolecule metabolic process//RNA processing//heterocycle metabolic process//nitrogen compound metabolic process//organic cyclic compound metabolic process//cellular nitr…	GO:0032991//GO:0005575//GO:0044424//GO:0044464//GO:0009512//GO:0005622//GO:0070069//GO:0005623//GO:0044436//GO:0009579//GO:0043234	macromolecular complex//cellular_component//intracellular part//cell part//cytochrome b6f complex//intracellular//cytochrome complex//cell//thylakoid part//thylakoid//protein complex	GO:0008176//GO:0016423//GO:0003674//GO:0003824//GO:0008757//GO:0016740//GO:0016741//GO:0008173//GO:0008168//GO:0008175	tRNA (guanine-N7-)-methyltransferase activity//tRNA (guanine) methyltransferase activity//molecular_function//catalytic activity//S-adenosylmethionine-dependent methyltransferase activity//transferase activity//transferase activity, transferring one-carbon groups//RNA methyltransferase activity//methyltransferase activity//tRNA methyltransferase activity	--	--	--	--
Novel00176	chr17	-	5584717	5586755	2039	0	0	0	0	0	0	0	0	NA	NA	NA	NA	0	0	NA	NA	NA	NA	0	0	NA	NA	NA	NA	GO:0009987//GO:0006139//GO:0044238//GO:0009307//GO:0090304//GO:0006952//GO:0006304//GO:0006725//GO:0050896//GO:0006259//GO:0046483//GO:0006807//GO:1901360//GO:0044355//GO:0043170//GO:0044260//GO:0008150//GO:0034641//GO:0044237//GO:0006950//GO:0071704//GO:0008152//GO:0043412	cellular process//nucleobase-containing compound metabolic process//primary metabolic process//DNA restriction-modification system//nucleic acid metabolic process//defense response//DNA modification//cellular aromatic compound metabolic process//response to stimulus//DNA metabolic process//heterocycle metabolic process//nitrogen compound metabolic process//organic cyclic compound metabolic proces…	--	--	GO:0016787//GO:0016888//GO:0003677//GO:1901363//GO:0004518//GO:0003676//GO:0015666//GO:0003674//GO:0016788//GO:0004520//GO:0005488//GO:0004519//GO:0097159//GO:0003824//GO:0016893//GO:0009036//GO:0004536	hydrolase activity//endodeoxyribonuclease activity, producing 5'-phosphomonoesters//DNA binding//heterocyclic compound binding//nuclease activity//nucleic acid binding//restriction endodeoxyribonuclease activity//molecular_function//hydrolase activity, acting on ester bonds//endodeoxyribonuclease activity//binding//endonuclease activity//organic cyclic compound binding//catalytic activity//endonu…	--	--	--	unnamed protein product [Vitis vinifera]
Novel00177	chr17	-	8242748	8247615	4676	1.17452	0.749022	1.4036	1.03696	0.384752	0.505109	68.055	93.7918	-0.46276	0.26135	0.83981	FALSE	89.0721	112.721	-0.33971	0.28412	0.85046	FALSE	44.397	32.4291	0.45317	0.25917	0.6999	FALSE	GO:0008150//GO:0008152//GO:0005975//GO:0071704//GO:0044238	biological_process//metabolic process//carbohydrate metabolic process//organic substance metabolic process//primary metabolic process	GO:0005576//GO:0005575	extracellular region//cellular_component	GO:0003824//GO:0016798//GO:0005488//GO:0046872//GO:0046914//GO:0016810//GO:0016814//GO:0043167//GO:0004553//GO:0008270//GO:0043169//GO:0016787//GO:0003674	catalytic activity//hydrolase activity, acting on glycosyl bonds//binding//metal ion binding//transition metal ion binding//hydrolase activity, acting on carbon-nitrogen (but not peptide) bonds//hydrolase activity, acting on carbon-nitrogen (but not peptide) bonds, in cyclic amidines//ion binding//hydrolase activity, hydrolyzing O-glycosyl compounds//zinc ion binding//cation binding//hydrolase ac…	no KO assigned | (RefSeq) uncharacterized LOC100257148	http://www.genome.jp/dbget-bin/www_bget?vvi:100257148	--	hypothetical protein VITISV_043340 [Vitis vinifera]
Novel00178	chr17	-	8926734	8928583	1710	0.704946	0.257366	0.0914038	0.191525	0.103513	0.188208	8.91931	21.6994	-1.2827	0.25663	0.83551	FALSE	6.03616	2.7816	1.1177	0.33144	0.89714	FALSE	6.12533	3.31002	0.88795	0.58296	0.96826	FALSE	--	--	--	--	--	--	--	--	--	PREDICTED: transcription factor PAR1-like [Nelumbo nucifera]
Novel00179	chr17	-	10654728	10665648	3811	0	0	0	0	0	0	0	0	NA	NA	NA	NA	0	0	NA	NA	NA	NA	0	0	NA	NA	NA	NA	--	--	--	--	--	--	--	--	--	PREDICTED: uncharacterized protein LOC104882278 [Vitis vinifera]
Novel00180	chr17	-	16749636	16757385	2922	0.449231	0.167636	1.26363	0.569402	0.409705	0.237482	8.90415	21.8346	-1.2941	0.18803	0.74107	FALSE	29.1426	60.7853	-1.0606	0.0087897	0.11979	FALSE	12.5228	20.9341	-0.7413	0.21913	0.64873	FALSE	GO:0050896//GO:0006950//GO:0008150	response to stimulus//response to stress//biological_process	--	--	GO:0003674//GO:0003676//GO:1901363//GO:0003677//GO:0097159//GO:0005488	molecular_function//nucleic acid binding//heterocyclic compound binding//DNA binding//organic cyclic compound binding//binding	no KO assigned | (RefSeq) uncharacterized LOC100264734	http://www.genome.jp/dbget-bin/www_bget?vvi:100264734	--	PREDICTED: uncharacterized protein LOC100264734 isoform X2 [Vitis vinifera]
Novel00181	chr17	-	17126371	17126939	267	0	0	0	0	0	0	0	0	NA	NA	NA	NA	0	0	NA	NA	NA	NA	0	0	NA	NA	NA	NA	--	--	--	--	--	--	--	--	--	unknown [Lotus japonicus]
Novel00182	chr18	+	433955	434997	957	0.401655	0.138482	0.126118	0.651193	0.37489	0.354585	2.60437	6.61639	-1.3451	0.34276	0.92172	FALSE	12.3303	2.16017	2.513	0.14479	0.64441	FALSE	6.49278	6.77412	-0.061198	1	1	FALSE	--	--	--	--	--	--	--	--	--	Kinase superfamily protein [Theobroma cacao]>gi|508719402|gb|EOY11299.1| Kinase superfamily protein [Theobroma cacao]
Novel00183	chr18	+	1577616	1602309	983	1.50435	1.28757	1.66616	1.23242	0.935432	1.27521	22.8837	23.3011	-0.026078	0.97979	1	FALSE	21.2033	26.253	-0.3082	0.53541	1	FALSE	21.9209	15.7141	0.48024	0.31662	0.76716	FALSE	--	--	--	--	--	--	--	--	--	--
Novel00184	chr18	+	3369380	3378291	6292	22.1273	32.9542	21.3253	14.5325	34.1246	26.1844	2653.61	1589.18	0.73968	0.024893	0.28824	FALSE	1113.2	1531.03	-0.45979	0.19165	0.73017	FALSE	2066.01	2578.58	-0.31972	0.1652	0.55832	FALSE	GO:0006351//GO:0065007//GO:0034641//GO:0008150//GO:1903506//GO:0044249//GO:0050794//GO:0051171//GO:0044260//GO:0034645//GO:0097659//GO:0050789//GO:0009058//GO:0044271//GO:0009889//GO:0008152//GO:0060255//GO:0016070//GO:0080090//GO:0071704//GO:2000112//GO:0044237//GO:0031323//GO:0051252//GO:0032774//GO:0006725//GO:0019438//GO:1901576//GO:0031326//GO:0006355//GO:0010468//GO:0090304//GO:0044238//GO:…	transcription, DNA-templated//biological regulation//cellular nitrogen compound metabolic process//biological_process//regulation of nucleic acid-templated transcription//cellular biosynthetic process//regulation of cellular process//regulation of nitrogen compound metabolic process//cellular macromolecule metabolic process//cellular macromolecule biosynthetic process//nucleic acid-templated tran…	--	--	GO:0097159//GO:0005488//GO:0046872//GO:0046914//GO:0043167//GO:1901363//GO:0008270//GO:0003677//GO:0043169//GO:0003674//GO:0003676	organic cyclic compound binding//binding//metal ion binding//transition metal ion binding//ion binding//heterocyclic compound binding//zinc ion binding//DNA binding//cation binding//molecular_function//nucleic acid binding	no KO assigned | (RefSeq) cold shock protein 2-like	http://www.genome.jp/dbget-bin/www_bget?vvi:100266087	--	hypothetical protein VITISV_033516 [Vitis vinifera]
Novel00185	chr18	+	4001537	4002530	900	0.704427	0.296715	0.442264	0.0420554	0.0706214	0	5.26306	11.6146	-1.142	0.55574	1	FALSE	0.765007	7.0985	-3.214	0.028445	0.2642	FALSE	0	1.1902	#NAME?	0.4705	0.90172	FALSE	--	--	--	--	--	--	--	--	--	--
Novel00186	chr18	+	6322255	6327484	5116	0.637264	0.35831	0.397819	0.26134	0.22827	0.299038	36.7915	57.1828	-0.63621	0.17374	0.71592	FALSE	25.3194	35.8521	-0.50182	0.29352	0.85783	FALSE	29.4112	22.1547	0.40875	0.33329	0.78646	FALSE	--	--	--	--	--	--	--	--	--	gag-pol polyprotein [Silene latifolia]
Novel00187	chr18	+	7176426	7179475	975	0.344877	0.018406	0.0710244	0.0558911	0.0834102	0.0549923	0.381778	6.06668	-3.9901	0.14397	0.66267	FALSE	0.931939	1.23544	-0.40672	1	1	FALSE	1.09057	1.52524	-0.48395	0.93875	1	FALSE	--	--	--	--	--	--	--	--	--	hypothetical protein VITISV_009542 [Vitis vinifera]
Novel00188	chr18	+	10612771	10614789	2019	9.08246	9.53571	12.9427	8.44184	20.6334	13.5285	290.72	246.194	0.23983	0.35704	0.93423	FALSE	242.56	351.094	-0.53352	0.14045	0.63544	FALSE	400.597	585.041	-0.54639	0.0087088	0.086563	FALSE	GO:0044267//GO:0044238//GO:0009987//GO:0006464//GO:0097354//GO:0036211//GO:0043170//GO:0044260//GO:0019538//GO:0008150//GO:0018342//GO:0071704//GO:0044237//GO:0043412//GO:0008152	cellular protein metabolic process//primary metabolic process//cellular process//cellular protein modification process//prenylation//protein modification process//macromolecule metabolic process//cellular macromolecule metabolic process//protein metabolic process//biological_process//protein prenylation//organic substance metabolic process//cellular metabolic process//macromolecule modification//…	--	--	GO:0008318//GO:0003674//GO:0004659//GO:0047869//GO:0016765//GO:0016740//GO:0003824//GO:0016829//GO:0016846	protein prenyltransferase activity//molecular_function//prenyltransferase activity//dimethylpropiothetin dethiomethylase activity//transferase activity, transferring alkyl or aryl (other than methyl) groups//transferase activity//catalytic activity//lyase activity//carbon-sulfur lyase activity	--	--	--	--
Novel00189	chr18	+	16190627	16191105	407	1.54042	0.282609	0.891464	0.536903	0.198127	0.930472	2.2818	10.8033	-2.2432	0.07666	0.49864	FALSE	4.17228	6.48465	-0.63619	0.60877	1	FALSE	7.20632	1.52627	2.2393	0.067343	0.33624	FALSE	--	--	--	--	--	--	--	--	--	--
Novel00190	chr18	+	21106369	21108781	2413	0.631532	0.510586	0.734028	0.575525	0.459889	0.507577	25.1329	26.912	-0.098669	0.83785	1	FALSE	26.1861	31.219	-0.25362	0.64044	1	FALSE	23.8302	21.1176	0.17435	0.69657	1	FALSE	--	--	--	--	--	--	--	--	--	hypothetical protein VITISV_022752 [Vitis vinifera]
Novel00191	chr18	+	22047607	22049738	2132	0	0	0	0	0	0	0	0	NA	NA	NA	NA	0	0	NA	NA	NA	NA	0	0	NA	NA	NA	NA	--	--	--	--	GO:0005515//GO:0003674//GO:0005488	protein binding//molecular_function//binding	--	--	--	hypothetical protein VITISV_024695 [Vitis vinifera]
Novel00192	chr18	+	22050904	22052149	1246	0.045279	0.0394866	0.0555769	0.102768	0.0235973	0.127106	0.978213	1.02705	-0.070279	1	1	FALSE	2.35751	1.23544	0.93224	0.67942	1	FALSE	2.98953	0.518058	2.5287	0.25398	0.69487	FALSE	GO:0051716//GO:0050789//GO:0008150//GO:0050794//GO:0065007//GO:0023052//GO:0044763//GO:0044700//GO:0007154//GO:0009987//GO:0044699//GO:0007165//GO:0050896	cellular response to stimulus//regulation of biological process//biological_process//regulation of cellular process//biological regulation//signaling//single-organism cellular process//single organism signaling//cell communication//cellular process//single-organism process//signal transduction//response to stimulus	--	--	GO:0005488//GO:0003674//GO:0005515	binding//molecular_function//protein binding	--	--	--	PREDICTED: toll/interleukin-1 receptor-like protein [Vitis vinifera]
Novel00193	chr18	+	22563744	22564665	742	1.36121	1.78591	0.919346	1.51202	2.57073	1.07937	26.8637	17.9755	0.57963	0.36172	0.93793	FALSE	20.9489	12.3377	0.76381	0.18556	0.72123	FALSE	15.7113	35.585	-1.1795	0.0097238	0.093607	FALSE	--	--	--	--	--	--	--	--	--	hypothetical protein VITISV_021513 [Vitis vinifera]
Novel00194	chr18	+	24362366	24367088	1991	4.64984	4.91626	3.31159	2.42874	3.28825	2.82148	156.348	129.941	0.2669	0.4232	0.98135	FALSE	72.0019	92.6411	-0.36362	0.28596	0.85263	FALSE	87.3667	95.706	-0.13153	0.64314	0.9911	FALSE	GO:0051716//GO:0065007//GO:0050794//GO:0008150//GO:0050789//GO:0007154//GO:0044700//GO:0044763//GO:0023052//GO:0050896//GO:0007165//GO:0044699//GO:0009987	cellular response to stimulus//biological regulation//regulation of cellular process//biological_process//regulation of biological process//cell communication//single organism signaling//single-organism cellular process//signaling//response to stimulus//signal transduction//single-organism process//cellular process	--	--	GO:0017111//GO:0032549//GO:0032555//GO:0003724//GO:0001883//GO:0016817//GO:0001882//GO:0097367//GO:1901265//GO:0003824//GO:0097159//GO:0000166//GO:0017076//GO:0003723//GO:0043168//GO:0032559//GO:0005488//GO:0030554//GO:0005515//GO:0003674//GO:0003676//GO:0016818//GO:0035639//GO:0004386//GO:0043167//GO:1901363//GO:0032553//GO:0005524//GO:0016462//GO:0032550//GO:0016887//GO:0036094//GO:0043531//GO:…	nucleoside-triphosphatase activity//ribonucleoside binding//purine ribonucleotide binding//RNA helicase activity//purine nucleoside binding//hydrolase activity, acting on acid anhydrides//nucleoside binding//carbohydrate derivative binding//nucleoside phosphate binding//catalytic activity//organic cyclic compound binding//nucleotide binding//purine nucleotide binding//RNA binding//anion binding//…	no KO assigned | (RefSeq) TMV resistance protein N	http://www.genome.jp/dbget-bin/www_bget?vvi:100261816	--	PREDICTED: TMV resistance protein N-like [Vitis vinifera]
Novel00195	chr18	+	24367546	24368321	710	4.77007	5.50441	3.76437	2.69336	3.19107	2.892	78.9431	60.0785	0.39396	0.33563	0.9138	FALSE	36.0991	47.2635	-0.38876	0.36525	0.92571	FALSE	40.5461	42.1575	-0.056226	0.7784	1	FALSE	--	--	--	--	GO:0005488//GO:0003674//GO:0005515	binding//molecular_function//protein binding	--	--	--	PREDICTED: TMV resistance protein N-like [Vitis vinifera]
Novel00196	chr18	+	24649830	24651192	1287	15.1361	12.0424	11.3685	12.1511	4.64281	8.21274	287.42	314.673	-0.13069	0.63077	1	FALSE	271.926	238.104	0.19162	0.42712	0.95495	FALSE	187.039	102.379	0.86941	0.068224	0.3385	FALSE	--	--	--	--	--	--	--	--	--	--
Novel00197	chr18	+	25355265	25358457	673	0.661565	1.18386	0.996678	5.01245	8.50209	0.504965	14.9033	7.16091	1.0574	0.25578	0.83514	FALSE	55.4405	10.8172	2.3576	0.13795	0.63139	FALSE	5.96814	98.2061	-4.0405	4.8096e-14	1.9236e-11	DOWN	--	--	--	--	--	--	--	--	--	--
Novel00198	chr18	+	26463373	26466539	1236	3.00792	2.0172	2.94385	2.27881	0.633902	1.18963	50.2311	66.049	-0.39496	0.40734	0.97262	FALSE	52.8347	64.2696	-0.28265	0.50236	0.99594	FALSE	28.6958	14.7348	0.96161	0.050409	0.28369	FALSE	GO:0065007//GO:0046907//GO:0050794//GO:0033554//GO:0008150//GO:0034641//GO:0006310//GO:0051641//GO:0044710//GO:0051179//GO:0044260//GO:0006810//GO:0033036//GO:0015031//GO:0050789//GO:0034613//GO:0045184//GO:0008152//GO:0051234//GO:0071704//GO:0051716//GO:0070727//GO:0006950//GO:0044237//GO:0006974//GO:0050896//GO:0006725//GO:0090304//GO:0007165//GO:0006886//GO:0044699//GO:0051649//GO:0009987//GO:…	biological regulation//intracellular transport//regulation of cellular process//cellular response to stress//biological_process//cellular nitrogen compound metabolic process//DNA recombination//cellular localization//single-organism metabolic process//localization//cellular macromolecule metabolic process//transport//macromolecule localization//protein transport//regulation of biological process/…	GO:0012505//GO:0043227//GO:0044432//GO:0031090//GO:0031300//GO:0016020//GO:0005789//GO:0005623//GO:0016021//GO:0043231//GO:0044425//GO:0044422//GO:0043226//GO:0031301//GO:0005575//GO:0044444//GO:0042175//GO:0044424//GO:0031227//GO:0043229//GO:0098588//GO:0030176//GO:0005622//GO:0044446//GO:0044464//GO:0005783//GO:0005737//GO:0031224	endomembrane system//membrane-bounded organelle//endoplasmic reticulum part//organelle membrane//intrinsic component of organelle membrane//membrane//endoplasmic reticulum membrane//cell//integral component of membrane//intracellular membrane-bounded organelle//membrane part//organelle part//organelle//integral component of organelle membrane//cellular_component//cytoplasmic part//nuclear outer m…	GO:0003824//GO:0097159//GO:0000166//GO:0017076//GO:0043168//GO:0030554//GO:0005488//GO:0032559//GO:0017111//GO:0032549//GO:0032555//GO:0001883//GO:0016817//GO:0001882//GO:0097367//GO:1901265//GO:0043167//GO:0009378//GO:0005524//GO:1901363//GO:0032553//GO:0016462//GO:0032550//GO:0016887//GO:0036094//GO:0043531//GO:0003678//GO:0016787//GO:0005515//GO:0003674//GO:0016818//GO:0035639//GO:0004386	catalytic activity//organic cyclic compound binding//nucleotide binding//purine nucleotide binding//anion binding//adenyl nucleotide binding//binding//adenyl ribonucleotide binding//nucleoside-triphosphatase activity//ribonucleoside binding//purine ribonucleotide binding//purine nucleoside binding//hydrolase activity, acting on acid anhydrides//nucleoside binding//carbohydrate derivative binding/…	--	--	--	PREDICTED: TMV resistance protein N-like isoform X1 [Vitis vinifera]>gi|731431207|ref|XP_010665350.1| PREDICTED: TMV resistance protein N-like isoform X1 [Vitis vinifera]>gi|731431209|ref|XP_010665351.1| PREDICTED: TMV resistance protein N-like isoform X1 [Vitis vinifera]
Novel00199	chr18	+	26467166	26467817	572	0.895269	0.765153	1.13381	0.955159	0.373925	0.516957	8.8058	8.93317	-0.020719	1	1	FALSE	10.171	11.4323	-0.16866	0.87667	1	FALSE	5.84186	4.05868	0.52542	0.67602	1	FALSE	--	--	--	--	GO:0005488//GO:0003674//GO:0005515	binding//molecular_function//protein binding	--	--	--	PREDICTED: TMV resistance protein N-like isoform X1 [Vitis vinifera]>gi|731431207|ref|XP_010665350.1| PREDICTED: TMV resistance protein N-like isoform X1 [Vitis vinifera]>gi|731431209|ref|XP_010665351.1| PREDICTED: TMV resistance protein N-like isoform X1 [Vitis vinifera]
Novel00200	chr18	+	26468325	26469365	974	0.967918	1.03431	1.70421	1.59341	0.522008	0.887654	20.2174	16.7847	0.26845	0.66712	1	FALSE	28.5356	29.3493	-0.040561	0.96386	1	FALSE	17.2828	9.563	0.8538	0.25372	0.69482	FALSE	--	--	--	--	GO:0005488//GO:0003674//GO:0005515	binding//molecular_function//protein binding	--	--	--	PREDICTED: TMV resistance protein N-like isoform X1 [Vitis vinifera]
Novel00201	chr18	+	27110142	27113223	2957	0.501201	0.260185	0.509934	0.373783	0.165587	0.262074	15.6647	26.0899	-0.73597	0.23396	0.808	FALSE	20.782	26.5791	-0.35496	0.54711	1	FALSE	15.2807	9.2295	0.72739	0.27393	0.71742	FALSE	--	--	--	--	GO:0016787//GO:0003674//GO:0003824//GO:0016811//GO:0016810	hydrolase activity//molecular_function//catalytic activity//hydrolase activity, acting on carbon-nitrogen (but not peptide) bonds, in linear amides//hydrolase activity, acting on carbon-nitrogen (but not peptide) bonds	--	--	--	hypothetical protein VITISV_023917 [Vitis vinifera]
Novel00202	chr18	+	27354830	27357576	1112	2.67599	0.818261	1.28616	0.297573	0.146268	0.0489698	18.1975	53.0844	-1.5445	0.010176	0.18063	FALSE	6.06205	25.3233	-2.0626	0.0023914	0.048357	DOWN	1.06979	3.05048	-1.5117	0.433	0.8771	FALSE	--	--	--	--	GO:0005488//GO:0005515//GO:0003674	binding//protein binding//molecular_function	no KO assigned | (RefSeq) ABC transporter A family member 2	http://www.genome.jp/dbget-bin/www_bget?vvi:100258795	--	hypothetical protein VITISV_040115 [Vitis vinifera]
Novel00203	chr18	+	28102754	28105146	714	70.7296	66.9633	48.3843	37.4818	13.8598	37.3933	962.256	889.894	0.11279	0.67372	1	FALSE	502.939	610.499	-0.27961	0.29961	0.86562	FALSE	523.793	187.031	1.4857	4.0631e-11	7.9238e-09	UP	--	--	--	--	--	--	no KO assigned | (RefSeq) TMV resistance protein N	http://www.genome.jp/dbget-bin/www_bget?vvi:100241404	--	PREDICTED: protein SUPPRESSOR OF npr1-1, CONSTITUTIVE 1-like [Vitis vinifera]
Novel00204	chr18	+	29102246	29103349	1104	9.40387	7.29126	4.20811	0.794441	1.31465	1.17777	161.135	182.971	-0.18335	0.75064	1	FALSE	17.4247	83.3236	-2.2576	1.0915e-07	1.3496e-05	DOWN	25.3817	27.6363	-0.12277	0.8897	1	FALSE	--	--	--	--	--	--	--	--	--	hypothetical protein MIMGU_mgv11b022449mg [Erythranthe guttata]
Novel00205	chr18	-	901697	907319	5293	1.91993	1.9097	2.8789	1.9845	3.33317	3.4278	135.875	119.945	0.17991	0.60322	1	FALSE	131.296	180.003	-0.4552	0.1034	0.54898	FALSE	236.371	220.096	0.10292	0.70604	1	FALSE	--	--	--	--	--	--	K01490 AMP deaminase [EC:3.5.4.6] | (RefSeq) AMP deaminase	http://www.genome.jp/dbget-bin/www_bget?vvi:100252323	--	PREDICTED: AMP deaminase isoform X1 [Vitis vinifera]
Novel00206	chr18	-	4417924	4419617	1255	3.85149	5.49452	5.01031	9.90891	8.26868	4.89474	140.36	84.5671	0.73097	0.20831	0.77054	FALSE	231.944	110.925	1.0642	0.0062135	0.093597	FALSE	119.557	193.253	-0.69279	0.022325	0.16634	FALSE	GO:0006508//GO:0019538//GO:0006465//GO:0008150//GO:0034641//GO:0051604//GO:0044260//GO:1901564//GO:0008152//GO:0006518//GO:0016485//GO:0071704//GO:0044237//GO:0044267//GO:0043603//GO:0044238//GO:0009987//GO:0043170//GO:0010467//GO:0006807	proteolysis//protein metabolic process//signal peptide processing//biological_process//cellular nitrogen compound metabolic process//protein maturation//cellular macromolecule metabolic process//organonitrogen compound metabolic process//metabolic process//peptide metabolic process//protein processing//organic substance metabolic process//cellular metabolic process//cellular protein metabolic pro…	GO:0044432//GO:0043227//GO:0012505//GO:0098796//GO:0005623//GO:0005787//GO:0005789//GO:0016020//GO:0031090//GO:0016021//GO:0044425//GO:0043231//GO:0043234//GO:0044422//GO:0043226//GO:1902494//GO:0032991//GO:0005575//GO:1990234//GO:0044444//GO:0042175//GO:0044424//GO:0043229//GO:0005622//GO:0098588//GO:0044464//GO:0044446//GO:0031224//GO:0005737//GO:0005783	endoplasmic reticulum part//membrane-bounded organelle//endomembrane system//membrane protein complex//cell//signal peptidase complex//endoplasmic reticulum membrane//membrane//organelle membrane//integral component of membrane//membrane part//intracellular membrane-bounded organelle//protein complex//organelle part//organelle//catalytic complex//macromolecular complex//cellular_component//transf…	GO:0003824//GO:0016787//GO:0003674//GO:0008233	catalytic activity//hydrolase activity//molecular_function//peptidase activity	no KO assigned | (RefSeq) signal peptidase complex-like protein DTM1	http://www.genome.jp/dbget-bin/www_bget?vvi:100266070	--	PREDICTED: probable signal peptidase complex subunit 1 [Vitis vinifera]
Novel00207	chr18	-	4512325	4513633	1204	1.27918	2.65072	0.304862	0.616917	0.33256	1.05763	65.7635	26.8638	1.2916	0.15675	0.68724	FALSE	13.5622	6.48507	1.0644	0.22219	0.77642	FALSE	24.9307	7.67687	1.6993	0.002961	0.039408	UP	--	--	--	--	--	--	--	--	--	--
Novel00208	chr18	-	6263068	6268694	5563	1.17741	1.00774	0.630068	0.62225	0.284153	0.613998	113.199	116.712	-0.04409	0.97918	1	FALSE	64.0858	61.8033	0.052321	0.82085	1	FALSE	66.6222	29.6082	1.17	0.001475	0.023095	UP	GO:0008152//GO:0071704//GO:0019538//GO:0006508//GO:0008150//GO:0043170//GO:0044238	metabolic process//organic substance metabolic process//protein metabolic process//proteolysis//biological_process//macromolecule metabolic process//primary metabolic process	--	--	GO:0070011//GO:0003824//GO:0003674//GO:0008233//GO:0004175//GO:0070001//GO:0004190//GO:0016787	peptidase activity, acting on L-amino acid peptides//catalytic activity//molecular_function//peptidase activity//endopeptidase activity//aspartic-type peptidase activity//aspartic-type endopeptidase activity//hydrolase activity	no KO assigned | (RefSeq) putative receptor-like protein kinase At3g47110	http://www.genome.jp/dbget-bin/www_bget?vvi:100259207	--	hypothetical protein VITISV_032357 [Vitis vinifera]
Novel00209	chr18	-	7248384	7248999	512	4.22122	2.9566	6.06144	3.65666	2.64527	3.98929	30.4389	38.0317	-0.32129	0.5516	1	FALSE	35.7135	55.5521	-0.63737	0.10783	0.55906	FALSE	40.0124	24.9626	0.68068	0.14962	0.53155	FALSE	--	--	--	--	--	--	--	--	--	--
Novel00210	chr18	-	9512006	9514052	1414	0.178753	0.132424	0.255917	0.114292	0.269476	0.0503664	3.80751	4.4572	-0.22729	0.92419	1	FALSE	2.91364	6.48644	-1.1546	0.43744	0.96092	FALSE	1.38446	7.06106	-2.3506	0.056074	0.30147	FALSE	GO:0043170//GO:0006807//GO:1901360//GO:0006259//GO:0046483//GO:0009059//GO:0006725//GO:1901576//GO:0090304//GO:0006139//GO:0044238//GO:0009987//GO:0006260//GO:0008152//GO:0071704//GO:0044237//GO:0034641//GO:0008150//GO:0044249//GO:0044260//GO:0034645//GO:0009058	macromolecule metabolic process//nitrogen compound metabolic process//organic cyclic compound metabolic process//DNA metabolic process//heterocycle metabolic process//macromolecule biosynthetic process//cellular aromatic compound metabolic process//organic substance biosynthetic process//nucleic acid metabolic process//nucleobase-containing compound metabolic process//primary metabolic process//c…	--	--	--	--	--	--	--	PREDICTED: uncharacterized protein LOC104882606 [Vitis vinifera]
Novel00211	chr18	-	11020498	11022883	1521	0.229418	0.143948	0.262182	0.223606	0.239229	0.0941897	4.40255	6.0119	-0.44948	0.72335	1	FALSE	6.44054	7.10266	-0.14118	0.92293	1	FALSE	2.86297	6.92769	-1.2749	0.25844	0.69911	FALSE	GO:0030494//GO:0044711//GO:0009987//GO:0006779//GO:0018130//GO:0044699//GO:0015979//GO:0019438//GO:1901576//GO:0046148//GO:0042440//GO:0006725//GO:0051186//GO:1901362//GO:0046483//GO:1901360//GO:0044763//GO:0006807//GO:0033014//GO:0006778//GO:0033013//GO:0009058//GO:1901564//GO:0044710//GO:1901566//GO:0044249//GO:0008150//GO:0034641//GO:0030493//GO:0044237//GO:0051188//GO:0015995//GO:0015994//GO:…	bacteriochlorophyll biosynthetic process//single-organism biosynthetic process//cellular process//porphyrin-containing compound biosynthetic process//heterocycle biosynthetic process//single-organism process//photosynthesis//aromatic compound biosynthetic process//organic substance biosynthetic process//pigment biosynthetic process//pigment metabolic process//cellular aromatic compound metabolic …	--	--	--	--	--	--	--	hypothetical protein VITISV_009512 [Vitis vinifera]
Novel00212	chr18	-	14385842	14389894	746	2.61487	1.53975	2.6599	2.61103	3.96043	1.12042	20.6397	31.302	-0.60083	0.36539	0.9418	FALSE	32.7909	31.8024	0.044163	0.88104	1	FALSE	14.6106	50.565	-1.7911	7.4379e-05	0.0022086	DOWN	--	--	--	--	--	--	no KO assigned | (RefSeq) uncharacterized LOC100251812	http://www.genome.jp/dbget-bin/www_bget?vvi:100251812	--	PREDICTED: uncharacterized protein LOC100251812 isoform X2 [Vitis vinifera]
Novel00213	chr18	-	21856929	21857722	610	0.287671	0.276097	0.587005	0.337084	0.16188	0.0315801	3.36793	3.03067	0.15222	1	1	FALSE	3.7697	6.47413	-0.78023	0.5373	1	FALSE	0.367165	1.86079	-2.3414	0.4636	0.89707	FALSE	--	--	--	--	GO:0005488//GO:0003674//GO:0005515	binding//molecular_function//protein binding	--	--	--	hypothetical protein VITISV_024719 [Vitis vinifera]
Novel00214	chr18	-	21857903	21860560	1358	0.272532	0.110642	0.205578	0.162292	0.0777826	0.0259135	2.98685	6.46907	-1.1149	0.43078	0.98605	FALSE	4.05446	4.94323	-0.28595	0.91957	1	FALSE	0.702621	1.88973	-1.4274	0.56226	0.95471	FALSE	GO:0046483//GO:0023052//GO:0006807//GO:1901360//GO:0044763//GO:0044700//GO:0007154//GO:0006139//GO:0044238//GO:0009987//GO:0044699//GO:0007165//GO:0044419//GO:0016032//GO:0006725//GO:0050896//GO:0044237//GO:0071704//GO:0051716//GO:0044764//GO:0008152//GO:0019058//GO:0019079//GO:0051704//GO:0050789//GO:0044403//GO:0008150//GO:0034641//GO:0050794//GO:0065007	heterocycle metabolic process//signaling//nitrogen compound metabolic process//organic cyclic compound metabolic process//single-organism cellular process//single organism signaling//cell communication//nucleobase-containing compound metabolic process//primary metabolic process//cellular process//single-organism process//signal transduction//interspecies interaction between organisms//viral proce…	--	--	GO:0019205//GO:0035639//GO:0004127//GO:0016818//GO:0003674//GO:0005515//GO:0016787//GO:0043531//GO:0036094//GO:0016887//GO:0032550//GO:0016462//GO:0005524//GO:1901363//GO:0032553//GO:0043167//GO:1901265//GO:0019201//GO:0097367//GO:0001882//GO:0016301//GO:0016817//GO:0001883//GO:0032555//GO:0032549//GO:0017111//GO:0005488//GO:0030554//GO:0032559//GO:0043168//GO:0017076//GO:0000166//GO:0016772//GO:…	nucleobase-containing compound kinase activity//purine ribonucleoside triphosphate binding//cytidylate kinase activity//hydrolase activity, acting on acid anhydrides, in phosphorus-containing anhydrides//molecular_function//protein binding//hydrolase activity//ADP binding//small molecule binding//ATPase activity//purine ribonucleoside binding//pyrophosphatase activity//ATP binding//heterocyclic c…	--	--	--	PREDICTED: TMV resistance protein N-like [Vitis vinifera]>gi|731430869|ref|XP_010665206.1| PREDICTED: TMV resistance protein N-like [Vitis vinifera]>gi|731430871|ref|XP_010665207.1| PREDICTED: TMV resistance protein N-like [Vitis vinifera]
Novel00215	chr18	-	21911930	21914236	926	0.417468	0.295058	0.357559	0.297147	0.173451	0.264223	5.54648	6.70045	-0.27268	0.80211	1	FALSE	5.20866	5.86706	-0.17173	0.95383	1	FALSE	4.84507	2.97292	0.70463	0.59661	0.97421	FALSE	GO:0008150//GO:0050794//GO:0065007//GO:0050789//GO:0051716//GO:0050896//GO:0009987//GO:0044699//GO:0007165//GO:0044700//GO:0007154//GO:0023052//GO:0044763	biological_process//regulation of cellular process//biological regulation//regulation of biological process//cellular response to stimulus//response to stimulus//cellular process//single-organism process//signal transduction//single organism signaling//cell communication//signaling//single-organism cellular process	--	--	GO:0005488//GO:0003674//GO:0005515	binding//molecular_function//protein binding	--	--	--	PREDICTED: TMV resistance protein N-like [Vitis vinifera]
Novel00216	chr18	-	22047408	22052150	3662	0.0331112	0.00943939	0.0588492	0.0508488	0.030143	0.0482769	0.70715	2.08768	-1.5618	0.61301	1	FALSE	3.53761	3.714	-0.070202	1	1	FALSE	3.49232	2.04381	0.77292	0.66891	1	FALSE	GO:0031326//GO:0050896//GO:0032774//GO:0006725//GO:0019438//GO:1901576//GO:0044238//GO:0018130//GO:0006139//GO:0009987//GO:0006355//GO:0044699//GO:0010468//GO:0090304//GO:0007165//GO:0010556//GO:2001141//GO:0010467//GO:0044700//GO:0007154//GO:0043170//GO:0046483//GO:0009059//GO:1901362//GO:0019222//GO:0019219//GO:0023052//GO:0034654//GO:1901360//GO:0044763//GO:0006807//GO:0034641//GO:0008150//GO:…	regulation of cellular biosynthetic process//response to stimulus//RNA biosynthetic process//cellular aromatic compound metabolic process//aromatic compound biosynthetic process//organic substance biosynthetic process//primary metabolic process//heterocycle biosynthetic process//nucleobase-containing compound metabolic process//cellular process//regulation of transcription, DNA-templated//single-…	--	--	GO:0005524//GO:0032553//GO:1901363//GO:0016791//GO:0042578//GO:0043167//GO:0043531//GO:0016787//GO:0016887//GO:0036094//GO:0032550//GO:0008134//GO:0016462//GO:0003674//GO:0005515//GO:0048037//GO:0050662//GO:0035639//GO:0016818//GO:0017076//GO:0098519//GO:0003824//GO:0000166//GO:0097159//GO:0030554//GO:0005488//GO:0032559//GO:0016788//GO:0043168//GO:0016817//GO:0001883//GO:0032555//GO:0032549//GO:…	ATP binding//ribonucleotide binding//heterocyclic compound binding//phosphatase activity//phosphoric ester hydrolase activity//ion binding//ADP binding//hydrolase activity//ATPase activity//small molecule binding//purine ribonucleoside binding//transcription factor binding//pyrophosphatase activity//molecular_function//protein binding//cofactor binding//coenzyme binding//purine ribonucleoside tri…	--	--	--	TMV resistance protein N-like protein 7 [Vitis labrusca]
Novel00217	chr18	-	23093882	23101044	2799	1.92027	1.29261	1.64554	1.37538	1.52373	1.818	41.7491	54.2762	-0.37858	0.41717	0.97849	FALSE	41.9326	46.6417	-0.15355	0.72621	1	FALSE	56.7943	45.921	0.30659	0.38085	0.82744	FALSE	--	--	--	--	--	--	--	--	--	Uncharacterized protein TCM_024518 [Theobroma cacao]>gi|508717229|gb|EOY09126.1| Uncharacterized protein TCM_024518 [Theobroma cacao]
Novel00218	chr18	-	23108515	23109565	969	0.865027	0.81507	0.796362	0.74389	1.00719	1.03497	15.8106	14.9745	0.078387	0.88495	1	FALSE	13.7113	13.599	0.01186	1	1	FALSE	19.4666	18.1808	0.098586	0.8971	1	FALSE	--	--	--	--	GO:0005488//GO:0005515//GO:0003674	binding//protein binding//molecular_function	--	--	--	PREDICTED: TMV resistance protein N-like [Vitis vinifera]
Novel00219	chr18	-	23111529	23113088	865	2.34146	1.53816	2.19793	2.11782	2.55051	2.16667	26.74	35.9609	-0.42743	0.47323	1	FALSE	34.8458	33.6781	0.049176	0.94897	1	FALSE	36.4683	41.0417	-0.17045	0.63619	0.987	FALSE	GO:0051716//GO:0050789//GO:0008150//GO:0050794//GO:0065007//GO:0023052//GO:0044763//GO:0044700//GO:0007154//GO:0009987//GO:0044699//GO:0007165//GO:0050896	cellular response to stimulus//regulation of biological process//biological_process//regulation of cellular process//biological regulation//signaling//single-organism cellular process//single organism signaling//cell communication//cellular process//single-organism process//signal transduction//response to stimulus	--	--	GO:1901265//GO:0097367//GO:0001882//GO:0001883//GO:0032555//GO:0032549//GO:0032559//GO:0005488//GO:0030554//GO:0043168//GO:0017076//GO:0000166//GO:0097159//GO:0035639//GO:0003674//GO:0005515//GO:0043531//GO:0036094//GO:0032550//GO:1901363//GO:0032553//GO:0005524//GO:0043167	nucleoside phosphate binding//carbohydrate derivative binding//nucleoside binding//purine nucleoside binding//purine ribonucleotide binding//ribonucleoside binding//adenyl ribonucleotide binding//binding//adenyl nucleotide binding//anion binding//purine nucleotide binding//nucleotide binding//organic cyclic compound binding//purine ribonucleoside triphosphate binding//molecular_function//protein …	--	--	--	PREDICTED: TMV resistance protein N-like [Vitis vinifera]
Novel00220	chr18	-	24464481	24472966	4241	4.27277	3.90617	4.44996	2.67042	3.47482	2.42605	198.313	193.398	0.036206	0.7849	1	FALSE	126.049	199.506	-0.66245	0.019676	0.20655	FALSE	120.675	164.522	-0.44715	0.065085	0.33	FALSE	GO:0050789//GO:0008150//GO:0050794//GO:0065007//GO:0051716//GO:0009987//GO:0044699//GO:0007165//GO:0050896//GO:0023052//GO:0044763//GO:0044700//GO:0007154	regulation of biological process//biological_process//regulation of cellular process//biological regulation//cellular response to stimulus//cellular process//single-organism process//signal transduction//response to stimulus//signaling//single-organism cellular process//single organism signaling//cell communication	--	--	GO:0032559//GO:0030554//GO:0005488//GO:0043168//GO:0017076//GO:0097159//GO:0000166//GO:1901265//GO:0097367//GO:0001882//GO:0032555//GO:0001883//GO:0032549//GO:0043531//GO:0036094//GO:0032550//GO:0032553//GO:1901363//GO:0043167//GO:0003674//GO:0005515	adenyl ribonucleotide binding//adenyl nucleotide binding//binding//anion binding//purine nucleotide binding//organic cyclic compound binding//nucleotide binding//nucleoside phosphate binding//carbohydrate derivative binding//nucleoside binding//purine ribonucleotide binding//purine nucleoside binding//ribonucleoside binding//ADP binding//small molecule binding//purine ribonucleoside binding//ribo…	--	--	--	PREDICTED: TMV resistance protein N-like [Vitis vinifera]
Novel00221	chr18	-	25827539	25828921	387	0.233503	0.676761	0.532761	2.38744	3.72238	0.194055	5.23278	1.46012	1.8415	0.51376	1	FALSE	15.1199	3.40182	2.1521	0.38416	0.93788	FALSE	1.38446	25.7118	-4.215	0.0022651	0.032179	DOWN	--	--	--	--	--	--	--	--	--	hypothetical protein VITISV_023995 [Vitis vinifera]
Novel00222	chr18	-	26517357	26519661	1436	3.5759	2.63748	3.40893	2.34784	1.60991	1.7186	71.994	86.3771	-0.26277	0.56829	1	FALSE	58.2728	81.8964	-0.49098	0.49634	0.99594	FALSE	45.1761	40.6565	0.15207	0.83078	1	FALSE	GO:0008150//GO:0008152	biological_process//metabolic process	--	--	GO:0005488//GO:0003824//GO:0016829//GO:0003674//GO:0005515	binding//catalytic activity//lyase activity//molecular_function//protein binding	--	--	--	PREDICTED: protein SUPPRESSOR OF npr1-1, CONSTITUTIVE 1-like [Vitis vinifera]
Novel00223	chr18	-	27588742	27595380	6293	6.75626	7.56884	9.2034	7.75119	5.68512	7.384	965.12	758.864	0.34687	0.19206	0.74712	FALSE	912.278	1027.79	-0.172	0.5877	1	FALSE	918.925	676.974	0.44085	0.30315	0.75219	FALSE	GO:0046907//GO:0008150//GO:0051641//GO:0019637//GO:0006664//GO:0044255//GO:0044710//GO:0051179//GO:0006810//GO:0033036//GO:0015031//GO:0008152//GO:1901135//GO:0051234//GO:1903509//GO:0006505//GO:0034613//GO:0006629//GO:0045184//GO:0006643//GO:0070727//GO:0016192//GO:0044237//GO:0071704//GO:0006796//GO:0009987//GO:0044238//GO:0046486//GO:0006886//GO:0044699//GO:0051649//GO:0071702//GO:0046488//GO:…	intracellular transport//biological_process//cellular localization//organophosphate metabolic process//glycolipid metabolic process//cellular lipid metabolic process//single-organism metabolic process//localization//transport//macromolecule localization//protein transport//metabolic process//carbohydrate derivative metabolic process//establishment of localization//liposaccharide metabolic process…	GO:0030120//GO:0031090//GO:0031410//GO:0016020//GO:0031982//GO:0005623//GO:0098796//GO:0012505//GO:0043227//GO:0043231//GO:0044425//GO:0005905//GO:0012510//GO:0030135//GO:0098797//GO:0071944//GO:0043234//GO:0044433//GO:0000139//GO:0030140//GO:0043226//GO:0030133//GO:0031988//GO:0030660//GO:0098805//GO:0044422//GO:0005886//GO:0044444//GO:0030136//GO:0030659//GO:0005575//GO:0048475//GO:0032991//GO:…	vesicle coat//organelle membrane//cytoplasmic vesicle//membrane//vesicle//cell//membrane protein complex//endomembrane system//membrane-bounded organelle//intracellular membrane-bounded organelle//membrane part//coated pit//trans-Golgi network transport vesicle membrane//coated vesicle//plasma membrane protein complex//cell periphery//protein complex//cytoplasmic vesicle part//Golgi membrane//tra…	GO:0003824//GO:0016788//GO:0005198//GO:0016787//GO:0003674	catalytic activity//hydrolase activity, acting on ester bonds//structural molecule activity//hydrolase activity//molecular_function	--	--	--	unnamed protein product [Vitis vinifera]
Novel00224	chr18	-	28362211	28364507	2209	20.9864	23.9173	8.34299	6.10492	13.9661	10.5402	955.326	751.21	0.34678	0.33861	0.9173	FALSE	227.358	294.408	-0.37285	0.28967	0.85511	FALSE	412.415	520.224	-0.33503	0.14303	0.51744	FALSE	--	--	--	--	GO:0005488//GO:0003674//GO:0005515	binding//molecular_function//protein binding	no KO assigned | (RefSeq) TMV resistance protein N-like	http://www.genome.jp/dbget-bin/www_bget?vvi:100255036	--	PREDICTED: TMV resistance protein N-like isoform X1 [Vitis vinifera]
Novel00225	chr18	-	28815828	28816850	941	0.418045	0.423686	0.936893	0.0559201	0.274164	0.0195822	7.80963	7.23217	0.11082	0.90067	1	FALSE	1.04976	16.0262	-3.9323	0.0090334	0.12233	FALSE	0.387948	4.83577	-3.6398	0.047444	0.27261	FALSE	--	--	--	--	GO:0003674//GO:0005515//GO:0005488	molecular_function//protein binding//binding	--	--	--	PREDICTED: F-box/LRR-repeat protein At3g48880-like isoform X2 [Vitis vinifera]>gi|731431606|ref|XP_010643993.1| PREDICTED: F-box/LRR-repeat protein At3g48880-like isoform X2 [Vitis vinifera]
Novel00226	chr18_random	+	3367979	3369368	825	0.83615	0.554936	0.534453	0.448057	0.196318	0.350346	9.24118	12.0594	-0.38401	0.65356	1	FALSE	7.01004	7.72851	-0.14077	0.94406	1	FALSE	5.6636	3.0515	0.8922	0.45681	0.89186	FALSE	--	--	--	--	--	--	--	--	--	hypothetical protein VITISV_009815 [Vitis vinifera]
Novel00227	chr18_random	+	4706542	4710403	2968	1.30454	0.868761	1.07035	0.845662	0.513018	0.645732	51.7465	67.0127	-0.37297	0.45909	1	FALSE	46.7825	56.2093	-0.26484	0.56393	1	FALSE	37.662	28.495	0.4024	0.36512	0.81566	FALSE	GO:0044260//GO:0044257//GO:0009057//GO:0008150//GO:0006508//GO:0019538//GO:0044237//GO:0016598//GO:0044265//GO:0071704//GO:0051603//GO:0043632//GO:0008152//GO:0043412//GO:0009987//GO:0044238//GO:0044267//GO:1901575//GO:0036211//GO:0030163//GO:0006464//GO:0006511//GO:0044248//GO:0009056//GO:0043170//GO:0019941	cellular macromolecule metabolic process//cellular protein catabolic process//macromolecule catabolic process//biological_process//proteolysis//protein metabolic process//cellular metabolic process//protein arginylation//cellular macromolecule catabolic process//organic substance metabolic process//proteolysis involved in cellular protein catabolic process//modification-dependent macromolecule ca…	--	--	GO:0032559//GO:0005488//GO:0030554//GO:0043168//GO:0000166//GO:0097159//GO:0003824//GO:0017076//GO:0016740//GO:0097367//GO:1901265//GO:0004057//GO:0001882//GO:0001883//GO:0032555//GO:0016746//GO:0016755//GO:0032549//GO:0036094//GO:0043531//GO:0032550//GO:1901363//GO:0032553//GO:0043167//GO:0005515//GO:0003674	adenyl ribonucleotide binding//binding//adenyl nucleotide binding//anion binding//nucleotide binding//organic cyclic compound binding//catalytic activity//purine nucleotide binding//transferase activity//carbohydrate derivative binding//nucleoside phosphate binding//arginyltransferase activity//nucleoside binding//purine nucleoside binding//purine ribonucleotide binding//transferase activity, tra…	--	--	--	PREDICTED: TMV resistance protein N-like [Vitis vinifera]>gi|731436403|ref|XP_010645906.1| PREDICTED: TMV resistance protein N-like [Vitis vinifera]
Novel00228	chr18_random	+	4780138	4790330	4605	5.48066	3.98748	6.57645	4.66595	3.84369	6.26871	250.133	304.388	-0.28321	0.42133	0.98114	FALSE	272.638	364.732	-0.41985	0.16784	0.6932	FALSE	387.106	225.104	0.78214	0.0013434	0.021462	UP	GO:0050789//GO:0065007//GO:0050794//GO:0008150//GO:0051716//GO:0007165//GO:0044699//GO:0009987//GO:0050896//GO:0044763//GO:0023052//GO:0007154//GO:0044700	regulation of biological process//biological regulation//regulation of cellular process//biological_process//cellular response to stimulus//signal transduction//single-organism process//cellular process//response to stimulus//single-organism cellular process//signaling//cell communication//single organism signaling	--	--	GO:0005488//GO:0005515//GO:0003674	binding//protein binding//molecular_function	--	--	--	hypothetical protein VITISV_004611 [Vitis vinifera]
Novel00229	chr18_random	-	4827754	4836169	3951	0.731484	0.474096	1.83855	1.12888	0.564219	0.965661	33.8851	47.6784	-0.49269	0.64504	1	FALSE	78.4013	117.622	-0.58521	0.060503	0.40968	FALSE	68.8928	38.9888	0.82129	0.093954	0.40922	FALSE	--	--	GO:0044425//GO:0016020//GO:0005575//GO:0031224	membrane part//membrane//cellular_component//intrinsic component of membrane	GO:0043168//GO:0030554//GO:0005488//GO:0032559//GO:0017076//GO:0000166//GO:0097159//GO:0001882//GO:1901265//GO:0097367//GO:0032549//GO:0001883//GO:0032555//GO:0032550//GO:0043531//GO:0036094//GO:0043167//GO:0032553//GO:1901363//GO:0003674//GO:0005515	anion binding//adenyl nucleotide binding//binding//adenyl ribonucleotide binding//purine nucleotide binding//nucleotide binding//organic cyclic compound binding//nucleoside binding//nucleoside phosphate binding//carbohydrate derivative binding//ribonucleoside binding//purine nucleoside binding//purine ribonucleotide binding//purine ribonucleoside binding//ADP binding//small molecule binding//ion …	no KO assigned | (RefSeq) TMV resistance protein N-like	http://www.genome.jp/dbget-bin/www_bget?vvi:100261860	--	hypothetical protein VITISV_003859 [Vitis vinifera]
Novel00230	chr18_random	-	4836310	4839906	1724	1.10515	1.12912	2.50656	1.73732	0.848555	1.44262	38.8358	34.8042	0.15813	0.75196	1	FALSE	58.2236	77.1611	-0.40627	0.18343	0.7184	FALSE	49.4079	27.9828	0.8202	0.17403	0.57361	FALSE	GO:1902589//GO:0065007//GO:0055114//GO:0034641//GO:0008150//GO:0006310//GO:0050794//GO:0033554//GO:0071840//GO:0044260//GO:0044710//GO:0006996//GO:0050789//GO:0008152//GO:0051716//GO:0071704//GO:0006974//GO:0006950//GO:0044237//GO:0032200//GO:0006725//GO:0050896//GO:0051276//GO:0000723//GO:0044699//GO:0007165//GO:0090304//GO:0006139//GO:0044238//GO:0016043//GO:0065008//GO:0009987//GO:0060249//GO:…	single-organism organelle organization//biological regulation//oxidation-reduction process//cellular nitrogen compound metabolic process//biological_process//DNA recombination//regulation of cellular process//cellular response to stress//cellular component organization or biogenesis//cellular macromolecule metabolic process//single-organism metabolic process//organelle organization//regulation of…	--	--	GO:0017076//GO:0097159//GO:0000166//GO:0003824//GO:0043168//GO:0032559//GO:0005488//GO:0030554//GO:0032549//GO:0017111//GO:0016817//GO:0032555//GO:0001883//GO:0001882//GO:0051287//GO:1901265//GO:0097367//GO:0043167//GO:0032553//GO:1901363//GO:0005524//GO:0009378//GO:0032550//GO:0016462//GO:0016787//GO:0043531//GO:0003678//GO:0036094//GO:0003674//GO:0048037//GO:0005515//GO:0016818//GO:0050662//GO:…	purine nucleotide binding//organic cyclic compound binding//nucleotide binding//catalytic activity//anion binding//adenyl ribonucleotide binding//binding//adenyl nucleotide binding//ribonucleoside binding//nucleoside-triphosphatase activity//hydrolase activity, acting on acid anhydrides//purine ribonucleotide binding//purine nucleoside binding//nucleoside binding//NAD binding//nucleoside phosphat…	no KO assigned | (RefSeq) TMV resistance protein N-like	http://www.genome.jp/dbget-bin/www_bget?vvi:100261860	--	PREDICTED: TMV resistance protein N-like [Vitis vinifera]
Novel00231	chr19	+	3071107	3075191	755	8.12688	8.42203	8.83073	8.53676	6.55539	6.2208	129.163	108.392	0.25293	0.52091	1	FALSE	122.534	118.871	0.043785	0.89687	1	FALSE	92.1374	93.3813	-0.019346	1	1	FALSE	--	--	--	--	--	--	--	--	--	PREDICTED: uncharacterized protein LOC100855163 [Vitis vinifera]
Novel00232	chr19	+	3136966	3144407	1152	1.16275	0.865409	0.656745	1.53063	4.74308	2.16318	12.4558	14.4553	-0.21479	0.77857	1	FALSE	20.6695	8.32995	1.3111	0.047681	0.35629	FALSE	29.5993	62.5755	-1.08	0.0079539	0.081251	FALSE	GO:0051179//GO:0006810//GO:0008150//GO:0051234	localization//transport//biological_process//establishment of localization	GO:0005575//GO:0031224//GO:0044425//GO:0016021//GO:0016020	cellular_component//intrinsic component of membrane//membrane part//integral component of membrane//membrane	GO:0036094//GO:0022804//GO:0032550//GO:0022891//GO:1901363//GO:0032553//GO:0005524//GO:0043167//GO:0035639//GO:0015215//GO:0015217//GO:0015291//GO:0015211//GO:0015297//GO:0003674//GO:0000295//GO:0015216//GO:0005347//GO:0032559//GO:0005488//GO:0030554//GO:0005215//GO:0022892//GO:0005471//GO:0008514//GO:0015605//GO:0043168//GO:0097159//GO:0000166//GO:0017076//GO:0015932//GO:0005346//GO:0097367//GO:…	small molecule binding//active transmembrane transporter activity//purine ribonucleoside binding//substrate-specific transmembrane transporter activity//heterocyclic compound binding//ribonucleotide binding//ATP binding//ion binding//purine ribonucleoside triphosphate binding//nucleotide transmembrane transporter activity//ADP transmembrane transporter activity//secondary active transmembrane tra…	--	--	--	unnamed protein product [Vitis vinifera]
Novel00233	chr19	+	3244663	3245386	640	0.258254	1.54182	0.429943	9.27785	6.21757	1.6991	20.0722	2.99378	2.7452	0.0027868	0.082627	FALSE	104.529	4.93687	4.4042	0.07967	0.47522	FALSE	21.3224	75.1895	-1.8182	1.5798e-06	8.603e-05	DOWN	GO:0048858//GO:0044763//GO:0022008//GO:0048468//GO:0007409//GO:0044767//GO:0000902//GO:0007411//GO:0007399//GO:0044699//GO:0032502//GO:0009987//GO:0061564//GO:0016043//GO:0048699//GO:0007275//GO:0030154//GO:0032501//GO:0050896//GO:0048667//GO:0006928//GO:0009653//GO:0030182//GO:0032989//GO:0048731//GO:0048812//GO:0030030//GO:0097485//GO:0042330//GO:0048666//GO:0031175//GO:0040011//GO:0048856//GO:…	cell projection morphogenesis//single-organism cellular process//neurogenesis//cell development//axonogenesis//single-organism developmental process//cell morphogenesis//axon guidance//nervous system development//single-organism process//developmental process//cellular process//axon development//cellular component organization//generation of neurons//multicellular organismal development//cell dif…	--	--	--	--	no KO assigned | (RefSeq) MLO-like protein 10	http://www.genome.jp/dbget-bin/www_bget?vvi:100854036	--	hypothetical protein VITISV_041407 [Vitis vinifera]
Novel00234	chr19	+	3365322	3366710	908	4.2265	2.93299	1.85995	1.18404	1.32904	0.627484	54.0041	66.4593	-0.2994	0.52542	1	FALSE	20.2517	29.9638	-0.56517	0.28485	0.85079	FALSE	10.9608	22.1707	-1.0163	0.17162	0.56911	FALSE	--	--	--	--	--	--	--	--	--	conserved hypothetical protein [Ricinus communis]>gi|223528313|gb|EEF30357.1| conserved hypothetical protein [Ricinus communis]
Novel00235	chr19	+	3899923	3900352	430	0.841392	1.18426	2.03493	2.00767	1.97799	2.85827	10.273	6.45855	0.66958	0.51018	1	FALSE	16.6151	15.7389	0.078156	0.97889	1	FALSE	23.7676	15.8785	0.58192	0.27719	0.72154	FALSE	--	--	--	--	--	--	--	--	--	--
Novel00236	chr19	+	4491961	4494020	1389	0	0	0.0123775	0.184629	0.67762	0	0	0	NA	NA	NA	NA	4.45349	0.309084	3.8489	0.26181	0.82442	FALSE	0	17.307	#NAME?	2.9206e-05	0.001024	DOWN	--	--	--	--	--	--	no KO assigned | (RefSeq) G-type lectin S-receptor-like serine/threonine-protein kinase At4g27290	http://www.genome.jp/dbget-bin/www_bget?vvi:100265866	--	PREDICTED: basic salivary proline-rich protein 3-like isoform X1 [Vitis vinifera]
Novel00237	chr19	+	4505338	4506706	1256	0.088139	0.685092	0.295815	0.870658	0.0524973	0.61436	17.4624	1.98157	3.1395	0.025706	0.29258	FALSE	20.7847	6.49055	1.6791	0.013528	0.16013	FALSE	15.0193	1.26724	3.5671	0.00013791	0.0036362	UP	GO:0008150//GO:0019538//GO:0044260//GO:0006468//GO:0008152//GO:0043412//GO:0016310//GO:0044237//GO:0071704//GO:0006796//GO:0044238//GO:0009987//GO:0044267//GO:0043170//GO:0036211//GO:0006793//GO:0006464	biological_process//protein metabolic process//cellular macromolecule metabolic process//protein phosphorylation//metabolic process//macromolecule modification//phosphorylation//cellular metabolic process//organic substance metabolic process//phosphate-containing compound metabolic process//primary metabolic process//cellular process//cellular protein metabolic process//macromolecule metabolic pr…	GO:0016020//GO:0005575	membrane//cellular_component	GO:0017076//GO:0000166//GO:0097159//GO:0016772//GO:0003824//GO:0016740//GO:0032559//GO:0030554//GO:0005488//GO:0043168//GO:0004872//GO:0004871//GO:0016773//GO:0001883//GO:0032555//GO:0032549//GO:1901265//GO:0097367//GO:0004888//GO:0001882//GO:0016301//GO:1901363//GO:0032553//GO:0005524//GO:0008158//GO:0043167//GO:0004672//GO:0036094//GO:0038023//GO:0032550//GO:0060089//GO:0003674//GO:0035639	purine nucleotide binding//nucleotide binding//organic cyclic compound binding//transferase activity, transferring phosphorus-containing groups//catalytic activity//transferase activity//adenyl ribonucleotide binding//adenyl nucleotide binding//binding//anion binding//receptor activity//signal transducer activity//phosphotransferase activity, alcohol group as acceptor//purine nucleoside binding//…	no KO assigned | (RefSeq) G-type lectin S-receptor-like serine/threonine-protein kinase At4g27290	http://www.genome.jp/dbget-bin/www_bget?vvi:100265866	--	hypothetical protein VITISV_026568 [Vitis vinifera]
Novel00238	chr19	+	7650721	7653356	737	5.89486	3.92955	7.26006	4.56964	3.92985	3.20483	58.498	76.5727	-0.38844	0.34544	0.92348	FALSE	63.435	94.8391	-0.5802	0.093021	0.51596	FALSE	45.8968	54.2715	-0.2418	0.5575	0.95197	FALSE	--	--	--	--	--	--	--	--	--	hypothetical protein F383_11622 [Gossypium arboreum]
Novel00239	chr19	+	15288355	15289372	863	1.37054	1.11571	0.682889	0.690441	1.15692	0.885453	19.4063	20.8183	-0.10133	0.89608	1	FALSE	11.4171	10.4999	0.12082	0.92772	1	FALSE	14.747	18.792	-0.34969	0.62801	0.98388	FALSE	--	--	--	--	--	--	--	--	--	unnamed protein product [Vitis vinifera]
Novel00240	chr19	+	16375086	16380515	2706	2.12883	0.894221	1.64543	1.45528	0.675393	0.468818	45.747	93.0756	-1.0247	0.027942	0.30535	FALSE	68.8391	72.6419	-0.077573	0.90863	1	FALSE	22.7711	31.6469	-0.47486	0.29828	0.74735	FALSE	GO:0006310//GO:0008150//GO:0034641//GO:0044710//GO:0044260//GO:0008152//GO:0032196//GO:0044237//GO:0071704//GO:0006725//GO:0044238//GO:0006139//GO:0009987//GO:0044699//GO:0090304//GO:0006313//GO:0043170//GO:0006259//GO:0046483//GO:1901360//GO:0044763//GO:0006807	DNA recombination//biological_process//cellular nitrogen compound metabolic process//single-organism metabolic process//cellular macromolecule metabolic process//metabolic process//transposition//cellular metabolic process//organic substance metabolic process//cellular aromatic compound metabolic process//primary metabolic process//nucleobase-containing compound metabolic process//cellular proces…	GO:0016020//GO:0005575	membrane//cellular_component	GO:0003824//GO:0097159//GO:0005488//GO:0046914//GO:0046872//GO:0004803//GO:1901363//GO:0008270//GO:0043167//GO:0003677//GO:0043169//GO:0003674//GO:0003676	catalytic activity//organic cyclic compound binding//binding//transition metal ion binding//metal ion binding//transposase activity//heterocyclic compound binding//zinc ion binding//ion binding//DNA binding//cation binding//molecular_function//nucleic acid binding	no KO assigned | (RefSeq) uncharacterized LOC100255550	http://www.genome.jp/dbget-bin/www_bget?vvi:100255550	--	PREDICTED: uncharacterized protein LOC104877715 isoform X1 [Vitis vinifera]
Novel00241	chr19	+	16638307	16639295	558	1.13418	0.782372	2.37757	0.132938	0.254157	0.651794	8.74869	11.162	-0.35145	0.75192	1	FALSE	1.3863	23.7636	-4.0994	3.173e-06	0.00024066	DOWN	6.89137	2.63942	1.3846	0.35267	0.80499	FALSE	--	--	--	--	--	--	--	--	--	PREDICTED: uncharacterized protein LOC104879870 [Vitis vinifera]
Novel00242	chr19	+	19592418	19592986	411	0.25407	0.550977	0.563524	0.62747	0.457156	0.397478	4.68178	1.78709	1.3894	0.50293	1	FALSE	5.081	4.02235	0.33707	0.85752	1	FALSE	3.20936	3.61613	-0.17216	1	1	FALSE	--	--	--	--	--	--	--	--	--	unnamed protein product [Vitis vinifera]
Novel00243	chr19	+	20343313	20344922	1610	2.17454	1.48982	1.37435	1.11229	0.514895	0.665589	48.2022	62.0667	-0.36472	0.44239	0.99279	FALSE	33.3471	38.9382	-0.22363	0.70031	1	FALSE	20.9134	15.5099	0.43124	0.42111	0.86732	FALSE	--	--	--	--	--	--	--	--	--	--
Novel00244	chr19	+	20361827	20489623	2430	21.254	15.888	16.5865	11.8423	3.70295	6.04406	603.765	711.228	-0.23633	0.44824	0.99801	FALSE	414.743	551.11	-0.41012	0.48734	0.99156	FALSE	223.535	129.655	0.78582	0.0060078	0.066359	FALSE	GO:0090304//GO:0044699//GO:0009987//GO:0006139//GO:0044238//GO:0006725//GO:0050896//GO:0006807//GO:0044763//GO:1901360//GO:0006259//GO:0046483//GO:0043170//GO:0006281//GO:0044260//GO:0044710//GO:0033554//GO:0008150//GO:0034641//GO:0006310//GO:0071704//GO:0051716//GO:0006974//GO:0044237//GO:0006950//GO:0008152	nucleic acid metabolic process//single-organism process//cellular process//nucleobase-containing compound metabolic process//primary metabolic process//cellular aromatic compound metabolic process//response to stimulus//nitrogen compound metabolic process//single-organism cellular process//organic cyclic compound metabolic process//DNA metabolic process//heterocycle metabolic process//macromolecu…	--	--	GO:0016462//GO:0032550//GO:0036094//GO:0016787//GO:0003678//GO:0043531//GO:0043167//GO:0009378//GO:1901363//GO:0032553//GO:0016818//GO:0004386//GO:0005515//GO:0003674//GO:0043168//GO:0030554//GO:0005488//GO:0032559//GO:0097159//GO:0000166//GO:0003824//GO:0017076//GO:0001882//GO:0097367//GO:1901265//GO:0017111//GO:0032549//GO:0032555//GO:0001883//GO:0016817	pyrophosphatase activity//purine ribonucleoside binding//small molecule binding//hydrolase activity//DNA helicase activity//ADP binding//ion binding//four-way junction helicase activity//heterocyclic compound binding//ribonucleotide binding//hydrolase activity, acting on acid anhydrides, in phosphorus-containing anhydrides//helicase activity//protein binding//molecular_function//anion binding//ad…	no KO assigned | (RefSeq) putative disease resistance protein RGA4	http://www.genome.jp/dbget-bin/www_bget?vvi:100852663	--	PREDICTED: putative disease resistance protein RGA4 isoform X1 [Vitis vinifera]>gi|731434183|ref|XP_010644957.1| PREDICTED: putative disease resistance protein RGA4 isoform X2 [Vitis vinifera]>gi|731434185|ref|XP_010644958.1| PREDICTED: putative disease resistance protein RGA4 isoform X1 [Vitis vinifera]>gi|731434187|ref|XP_010644959.1| PREDICTED: putative disease resistance protein RGA4 isoform …
Novel00245	chr19	+	22994543	22996854	2014	0.27913	0.272999	0.359169	0.549146	0.644214	0.282897	10.9149	9.9876	0.12809	0.86043	1	FALSE	20.2589	12.674	0.67669	0.32137	0.88663	FALSE	10.9608	24.3288	-1.1503	0.046815	0.27056	FALSE	GO:0044260//GO:0044710//GO:0034641//GO:0008150//GO:0006310//GO:0071704//GO:0044237//GO:0032196//GO:0008152//GO:0090304//GO:0044699//GO:0009987//GO:0006139//GO:0044238//GO:0006725//GO:0006807//GO:0044763//GO:1901360//GO:0046483//GO:0006259//GO:0043170//GO:0006313	cellular macromolecule metabolic process//single-organism metabolic process//cellular nitrogen compound metabolic process//biological_process//DNA recombination//organic substance metabolic process//cellular metabolic process//transposition//metabolic process//nucleic acid metabolic process//single-organism process//cellular process//nucleobase-containing compound metabolic process//primary metab…	--	--	GO:0016788//GO:0005488//GO:0097159//GO:0003824//GO:0004803//GO:0003677//GO:0016787//GO:1901363//GO:0003676//GO:0003674	hydrolase activity, acting on ester bonds//binding//organic cyclic compound binding//catalytic activity//transposase activity//DNA binding//hydrolase activity//heterocyclic compound binding//nucleic acid binding//molecular_function	--	--	--	hypothetical protein VITISV_033852 [Vitis vinifera]
Novel00246	chr19	-	5177832	5178535	530	0.4457	0.324435	0.538177	0.0661897	0.119923	0.137512	3.53855	4.21429	-0.25213	0.91432	1	FALSE	0.69984	4.94855	-2.8219	0.13472	0.62353	FALSE	1.45773	1.1902	0.29253	1	1	FALSE	--	--	--	--	--	--	--	--	--	unnamed protein product [Vitis vinifera]
Novel00247	chr19	-	5875583	5880559	1377	6.3235	6.66451	3.59566	2.95878	6.79301	3.38361	150.533	123.901	0.2809	0.48071	1	FALSE	61.6747	70.9973	-0.20309	0.60868	1	FALSE	73.3441	140.874	-0.94166	0.00065567	0.012427	DOWN	--	--	--	--	--	--	K20302 trafficking protein particle complex subunit 3 | (RefSeq) trafficking protein particle complex subunit 3	http://www.genome.jp/dbget-bin/www_bget?vvi:100241885	--	Transport protein particle (TRAPP) component isoform 1 [Theobroma cacao]>gi|590635111|ref|XP_007028551.1| Transport protein particle (TRAPP) component isoform 1 [Theobroma cacao]>gi|508717155|gb|EOY09052.1| Transport protein particle (TRAPP) component isoform 1 [Theobroma cacao]>gi|508717156|gb|EOY09053.1| Transport protein particle (TRAPP) component isoform 1 [Theobroma cacao]
Novel00248	chr19	-	6423435	6435401	2610	3.36237	3.84859	3.60134	3.43138	5.09555	3.78635	201.125	152.924	0.39528	0.25066	0.82927	FALSE	168.237	164.916	0.02876	0.91097	1	FALSE	190.041	245.973	-0.37219	0.10314	0.43105	FALSE	--	--	GO:0005886//GO:0071944//GO:0016020//GO:0005623//GO:0044464//GO:0005575	plasma membrane//cell periphery//membrane//cell//cell part//cellular_component	GO:1901265//GO:0097367//GO:0001882//GO:0032555//GO:0001883//GO:0032549//GO:0030554//GO:0005488//GO:0032559//GO:0017171//GO:0043168//GO:0017076//GO:0003824//GO:0097159//GO:0000166//GO:0070011//GO:0035639//GO:0003676//GO:0008233//GO:0003674//GO:0016787//GO:0036094//GO:0003677//GO:0032550//GO:0008236//GO:0005524//GO:0032553//GO:1901363//GO:0043167//GO:0004175//GO:0004252	nucleoside phosphate binding//carbohydrate derivative binding//nucleoside binding//purine ribonucleotide binding//purine nucleoside binding//ribonucleoside binding//adenyl nucleotide binding//binding//adenyl ribonucleotide binding//serine hydrolase activity//anion binding//purine nucleotide binding//catalytic activity//organic cyclic compound binding//nucleotide binding//peptidase activity, actin…	K14776 ATP-dependent RNA helicase DDX10/DBP4 [EC:3.6.4.13] | (RefSeq) DEAD-box ATP-dependent RNA helicase 32	http://www.genome.jp/dbget-bin/www_bget?vvi:100246858	--	PREDICTED: DEAD-box ATP-dependent RNA helicase 32 [Vitis vinifera]
Novel00249	chr19	-	8104313	8105593	1281	0.259533	0.365027	0.0540584	0.154518	0.0707136	0.0725855	9.28523	6.01394	0.62663	0.49762	1	FALSE	3.53493	1.23544	1.5167	0.35579	0.91738	FALSE	1.80411	1.63121	0.14535	1	1	FALSE	GO:0008150//GO:0055114//GO:0044710//GO:0008152//GO:0044699	biological_process//oxidation-reduction process//single-organism metabolic process//metabolic process//single-organism process	--	--	GO:0020037//GO:0003824//GO:0097159//GO:0005488//GO:0046906//GO:0016705//GO:0046914//GO:0046872//GO:1901363//GO:0043167//GO:0016491//GO:0043169//GO:0003674//GO:0005506	heme binding//catalytic activity//organic cyclic compound binding//binding//tetrapyrrole binding//oxidoreductase activity, acting on paired donors, with incorporation or reduction of molecular oxygen//transition metal ion binding//metal ion binding//heterocyclic compound binding//ion binding//oxidoreductase activity//cation binding//molecular_function//iron ion binding	--	--	--	PREDICTED: premnaspirodiene oxygenase-like [Jatropha curcas]>gi|643714992|gb|KDP27295.1| hypothetical protein JCGZ_20283 [Jatropha curcas]
Novel00250	chr19	-	8685317	8686139	823	12.907	6.36055	9.82412	4.9054	1.82622	4.03914	105.104	186.996	-0.83119	0.016717	0.23581	FALSE	76.7614	143.338	-0.90097	0.0029828	0.056962	FALSE	65.4242	28.5633	1.1957	0.00099684	0.01712	UP	--	--	--	--	--	--	--	--	--	--
Novel00251	chr19	-	10326383	10329819	2620	2.46779	0.732787	2.95079	0.546876	0.426648	0.280859	37.7709	110.955	-1.5546	0.00015608	0.011182	DOWN	26.1442	134.899	-2.3673	2.3604e-11	7.8924e-09	DOWN	14.3053	20.5783	-0.52458	0.31295	0.76234	FALSE	--	--	--	--	--	--	K19307 25S rRNA (uracil2634-N3)-methyltransferase [EC:2.1.1.313] | (RefSeq) uncharacterized LOC100853612	http://www.genome.jp/dbget-bin/www_bget?vvi:100853612	--	PREDICTED: uncharacterized protein LOC104877640 [Vitis vinifera]>gi|731433516|ref|XP_010644677.1| PREDICTED: uncharacterized protein LOC104877640 [Vitis vinifera]
Novel00252	chr19	-	13470842	13475710	285	1.1445	0.713777	1.28118	1.08103	0.232562	0.126412	4.13428	5.81946	-0.49325	0.75543	1	FALSE	5.80406	6.48865	-0.16086	0.97512	1	FALSE	0.681837	1.26672	-0.8936	0.90681	1	FALSE	--	--	--	--	--	--	--	--	--	--
Novel00253	chr19	-	19158439	19161514	518	1.77938	2.12615	3.14719	2.13442	0.925386	1.1142	22.2948	16.1172	0.46811	0.53752	1	FALSE	20.5204	29.033	-0.50063	0.38253	0.93684	FALSE	11.1919	9.12506	0.29454	0.73399	1	FALSE	--	--	--	--	--	--	--	--	--	unnamed protein product [Vitis vinifera]
Novel00254	chr19	-	19173126	19179272	393	3.53602	1.80157	2.64818	2.72287	1.06858	1.31944	14.3008	24.588	-0.78186	0.25454	0.83396	FALSE	20.79	18.5196	0.16684	0.86151	1	FALSE	9.9963	7.88728	0.34187	0.7207	1	FALSE	GO:0016192//GO:0051234//GO:0006897//GO:0051179//GO:0006810//GO:0008150//GO:0006898	vesicle-mediated transport//establishment of localization//endocytosis//localization//transport//biological_process//receptor-mediated endocytosis	GO:0016020//GO:0005575	membrane//cellular_component	GO:0005044//GO:0004872//GO:0003674//GO:0038024//GO:0060089	scavenger receptor activity//receptor activity//molecular_function//cargo receptor activity//molecular transducer activity	--	--	--	PREDICTED: histidine-containing phosphotransfer protein 1-like [Vitis vinifera]
Novel00255	chr19	-	19298736	19301516	407	137.273	133.285	123.717	116.276	122.034	111.741	1100.97	985.954	0.15919	0.6104	1	FALSE	896.671	899.244	-0.004134	0.99917	1	FALSE	884.931	928.9	-0.069957	0.71342	1	FALSE	--	--	--	--	--	--	--	--	--	--
Novel00256	chr19	-	20261812	20265583	3772	0.277024	0.193574	0.104156	0.126726	0.394602	0.272527	14.7905	18.0093	-0.28408	0.62004	1	FALSE	8.9132	6.80853	0.3886	0.64677	1	FALSE	20.1477	27.9795	-0.47376	0.32577	0.77742	FALSE	--	--	--	--	--	--	no KO assigned | (RefSeq) receptor-like protein 12	http://www.genome.jp/dbget-bin/www_bget?vvi:100257781	--	copia-type polyprotein [Glycine max]>gi|225016157|gb|ACN78980.1| copia-type polyprotein [Glycine max]
Novel00257	chr19	-	20378508	20380168	754	29.6607	25.4192	24.2593	15.5368	6.17579	8.73679	386.221	396.805	-0.039005	0.95182	1	FALSE	218.976	322.631	-0.55911	0.16348	0.68338	FALSE	128.994	86.9835	0.56849	0.049372	0.27952	FALSE	--	--	--	--	--	--	--	--	--	--
Novel00258	chr19	-	23803997	23807260	1845	2.51561	2.31262	3.75752	0.769265	3.24732	0.598432	72.2105	70.8518	0.027404	0.87679	1	FALSE	22.6619	105.749	-2.2223	0.015019	0.17166	FALSE	18.7091	95.467	-2.3513	9.3107e-11	1.6155e-08	DOWN	GO:1901576//GO:0043603//GO:0044238//GO:0009987//GO:0006749//GO:0043170//GO:0006575//GO:0042398//GO:0006807//GO:0008150//GO:0034641//GO:1901566//GO:0044249//GO:0019538//GO:0006508//GO:1901564//GO:0019184//GO:0009058//GO:0008152//GO:0006750//GO:0006518//GO:0044272//GO:0044271//GO:0044237//GO:0043604//GO:0043043//GO:0006790//GO:0071704	organic substance biosynthetic process//cellular amide metabolic process//primary metabolic process//cellular process//glutathione metabolic process//macromolecule metabolic process//cellular modified amino acid metabolic process//cellular modified amino acid biosynthetic process//nitrogen compound metabolic process//biological_process//cellular nitrogen compound metabolic process//organonitrogen…	--	--	GO:0004175//GO:0016787//GO:0004190//GO:0070001//GO:0004363//GO:0008233//GO:0003674//GO:0016881//GO:0016879//GO:0003824//GO:0070011//GO:0016874	endopeptidase activity//hydrolase activity//aspartic-type endopeptidase activity//aspartic-type peptidase activity//glutathione synthase activity//peptidase activity//molecular_function//acid-amino acid ligase activity//ligase activity, forming carbon-nitrogen bonds//catalytic activity//peptidase activity, acting on L-amino acid peptides//ligase activity	no KO assigned | (RefSeq) aspartic proteinase nepenthesin-2	http://www.genome.jp/dbget-bin/www_bget?vvi:100246744	--	unnamed protein product [Vitis vinifera]
Novel00259	chr2	+	2255400	2258635	3236	3.19784	3.99251	1.7444	1.80637	3.00079	1.11248	205.752	145.101	0.50385	0.11457	0.6045	FALSE	84.9026	78.4649	0.11376	0.74167	1	FALSE	55.555	142.438	-1.3583	0.00059705	0.01152	DOWN	--	--	--	--	--	--	--	--	--	--
Novel00260	chr2	+	5634609	5638829	2042	0.430893	0.100163	0.141882	0.134177	0.104238	0.132521	4.13079	15.2951	-1.8886	0.042989	0.37438	FALSE	4.80341	4.95402	-0.044542	0.99034	1	FALSE	5.27565	4.06023	0.37779	0.75332	1	FALSE	GO:0051704//GO:0008150//GO:0009405	multi-organism process//biological_process//pathogenesis	GO:0044215//GO:0005575//GO:0044218//GO:0044217//GO:0044216//GO:0044279//GO:0035792	other organism//cellular_component//other organism cell membrane//other organism part//other organism cell//other organism membrane//other organism postsynaptic membrane	GO:0003677//GO:1901363//GO:0003676//GO:0003674//GO:0005488//GO:0097159	DNA binding//heterocyclic compound binding//nucleic acid binding//molecular_function//binding//organic cyclic compound binding	--	--	--	PREDICTED: uncharacterized protein LOC100247749 [Vitis vinifera]
Novel00261	chr2	+	18008640	18023500	14603	0.185585	0.131463	0.104022	0.0926435	0.06335	0.091677	38.589	47.9472	-0.31326	0.55531	1	FALSE	24.5954	26.5915	-0.11258	1	1	FALSE	26.3458	17.0914	0.6243	0.26986	0.71191	FALSE	GO:0006796//GO:0019220//GO:0044699//GO:0042325//GO:0009987//GO:0006811//GO:0006793//GO:0051174//GO:0019222//GO:0044765//GO:0065007//GO:0008150//GO:0050794//GO:0006810//GO:0051179//GO:0050789//GO:0051234//GO:0008152//GO:1902578//GO:0016310//GO:0044237//GO:0031323	phosphate-containing compound metabolic process//regulation of phosphate metabolic process//single-organism process//regulation of phosphorylation//cellular process//ion transport//phosphorus metabolic process//regulation of phosphorus metabolic process//regulation of metabolic process//single-organism transport//biological regulation//biological_process//regulation of cellular process//transport…	GO:0005575//GO:0044424//GO:0005622//GO:0044464//GO:0005737//GO:0005623//GO:0016020	cellular_component//intracellular part//intracellular//cell part//cytoplasm//cell//membrane	GO:0005261//GO:0022803//GO:0022838//GO:0022891//GO:0046873//GO:0015077//GO:0022836//GO:0003674//GO:0022832//GO:0005216//GO:0005249//GO:0015079//GO:0005244//GO:0022892//GO:0005215//GO:0005267//GO:0022843//GO:0022857//GO:0015267//GO:0015075//GO:0022890//GO:0008324	cation channel activity//passive transmembrane transporter activity//substrate-specific channel activity//substrate-specific transmembrane transporter activity//metal ion transmembrane transporter activity//monovalent inorganic cation transmembrane transporter activity//gated channel activity//molecular_function//voltage-gated channel activity//ion channel activity//voltage-gated potassium channe…	--	--	--	hypothetical protein VITISV_025045 [Vitis vinifera]
Novel00262	chr2	-	3462629	3464359	1504	1.12273	1.21434	1.04143	0.964726	0.835026	0.710228	37.2083	29.7904	0.32078	0.59718	1	FALSE	27.1288	27.7987	-0.035193	1	1	FALSE	20.7256	23.304	-0.16917	0.70093	1	FALSE	--	--	--	--	--	--	--	--	--	hypothetical protein JCGZ_20628 [Jatropha curcas]
Novel00263	chr2	-	3710624	3711458	739	0.764309	0.493617	4.49167	1.80239	1.19842	1.25154	7.16098	10.3974	-0.53799	0.8411	1	FALSE	26.0817	59.8369	-1.198	0.03338	0.29038	FALSE	18.2071	16.7518	0.12019	0.85238	1	FALSE	--	--	--	--	--	--	--	--	--	--
Novel00264	chr2	-	4885976	4886857	602	59.2389	32.7884	30.7282	21.6987	3.23211	6.98278	396.986	624.912	-0.65456	0.021359	0.26785	FALSE	245.595	325.454	-0.40617	0.3772	0.93318	FALSE	81.6827	37.0613	1.1401	0.014413	0.12385	FALSE	GO:0071840//GO:0008150//GO:0006996//GO:0007005//GO:0009987//GO:0016043	cellular component organization or biogenesis//biological_process//organelle organization//mitochondrion organization//cellular process//cellular component organization	GO:0043227//GO:0031090//GO:0005623//GO:0005743//GO:0016020//GO:0031975//GO:0005740//GO:0043231//GO:0044422//GO:0043226//GO:0005739//GO:0005575//GO:0044444//GO:0044424//GO:0031966//GO:0044429//GO:0043229//GO:0019866//GO:0005622//GO:0044464//GO:0031967//GO:0044446//GO:0005737	membrane-bounded organelle//organelle membrane//cell//mitochondrial inner membrane//membrane//envelope//mitochondrial envelope//intracellular membrane-bounded organelle//organelle part//organelle//mitochondrion//cellular_component//cytoplasmic part//intracellular part//mitochondrial membrane//mitochondrial part//intracellular organelle//organelle inner membrane//intracellular//cell part//organell…	GO:0003824//GO:0016798//GO:0004575//GO:0004564//GO:0015926//GO:0004553//GO:0090599//GO:0016787//GO:0003674	catalytic activity//hydrolase activity, acting on glycosyl bonds//sucrose alpha-glucosidase activity//beta-fructofuranosidase activity//glucosidase activity//hydrolase activity, hydrolyzing O-glycosyl compounds//alpha-glucosidase activity//hydrolase activity//molecular_function	--	--	--	PREDICTED: acid beta-fructofuranosidase-like [Vitis vinifera]
Novel00265	chr2	-	5702064	5706245	1127	0.320207	0.480597	0.279224	1.58297	0.238054	0.366681	10.0742	5.74694	0.8098	0.49398	1	FALSE	28.7767	4.94797	2.54	0.083587	0.48684	FALSE	7.35208	4.4997	0.70832	0.54389	0.94416	FALSE	--	--	--	--	--	--	--	--	--	--
Novel00266	chr2	-	14338929	14358374	685	3.13004	2.04489	2.8861	2.33111	0.991564	1.5875	28.1508	37.8953	-0.42884	0.44532	0.99618	FALSE	30.0585	35.4812	-0.23928	0.66352	1	FALSE	21.2076	12.9237	0.71456	0.17954	0.58218	FALSE	--	--	--	--	--	--	no KO assigned | (RefSeq) uncharacterized LOC100263584	http://www.genome.jp/dbget-bin/www_bget?vvi:100263584	--	PREDICTED: uncharacterized protein LOC104881077 [Vitis vinifera]
Novel00267	chr2	-	15139038	15139747	406	3.54615	4.30641	2.97847	2.72911	2.39438	3.30593	35.3978	25.409	0.47832	0.40398	0.97052	FALSE	21.0712	21.6057	-0.036135	0.95591	1	FALSE	26.1891	18.3085	0.51645	0.28639	0.73311	FALSE	GO:0044238//GO:0043170//GO:0006508//GO:0019538//GO:0008150//GO:0008152//GO:0071704	primary metabolic process//macromolecule metabolic process//proteolysis//protein metabolic process//biological_process//metabolic process//organic substance metabolic process	--	--	GO:0016787//GO:0003674//GO:0008233//GO:0070011//GO:0003824//GO:0008234	hydrolase activity//molecular_function//peptidase activity//peptidase activity, acting on L-amino acid peptides//catalytic activity//cysteine-type peptidase activity	--	--	--	PREDICTED: ubiquitin-like-specific protease 1A [Vitis vinifera]
Novel00268	chr2	-	15140336	15141943	1195	3.11859	3.29045	2.42842	1.88404	1.8103	3.19316	78.9065	66.1512	0.25438	0.48504	1	FALSE	42.9583	51.5667	-0.2635	0.49807	0.99594	FALSE	74.979	40.7926	0.87818	0.0097269	0.093607	FALSE	GO:0006351//GO:0065007//GO:0034641//GO:0008150//GO:1903506//GO:0044249//GO:0050794//GO:0051171//GO:0044260//GO:0034645//GO:0097659//GO:0050789//GO:0009058//GO:0044271//GO:0009889//GO:0060255//GO:0008152//GO:0016070//GO:0071704//GO:0080090//GO:2000112//GO:0044237//GO:0051252//GO:0031323//GO:0032774//GO:0006725//GO:0019438//GO:1901576//GO:0031326//GO:0006355//GO:0006366//GO:0010468//GO:0090304//GO:…	transcription, DNA-templated//biological regulation//cellular nitrogen compound metabolic process//biological_process//regulation of nucleic acid-templated transcription//cellular biosynthetic process//regulation of cellular process//regulation of nitrogen compound metabolic process//cellular macromolecule metabolic process//cellular macromolecule biosynthetic process//nucleic acid-templated tran…	GO:0043227//GO:0070013//GO:0005623//GO:0044428//GO:0044451//GO:0043231//GO:0005654//GO:0043234//GO:0044422//GO:0031981//GO:0043226//GO:0005575//GO:0032991//GO:0044424//GO:0043233//GO:0016592//GO:0043229//GO:0031974//GO:0005622//GO:0044446//GO:0044464//GO:0005634	membrane-bounded organelle//intracellular organelle lumen//cell//nuclear part//nucleoplasm part//intracellular membrane-bounded organelle//nucleoplasm//protein complex//organelle part//nuclear lumen//organelle//cellular_component//macromolecular complex//intracellular part//organelle lumen//mediator complex//intracellular organelle//membrane-enclosed lumen//intracellular//intracellular organelle …	GO:0005488//GO:0001076//GO:0000989//GO:0001104//GO:0008092//GO:0003674//GO:0005515//GO:0015631//GO:0000988//GO:0003712	binding//transcription factor activity, RNA polymerase II transcription factor binding//transcription factor activity, transcription factor binding//RNA polymerase II transcription cofactor activity//cytoskeletal protein binding//molecular_function//protein binding//tubulin binding//transcription factor activity, protein binding//transcription cofactor activity	--	--	--	hypothetical protein VITISV_041421 [Vitis vinifera]
Novel00269	chr2	-	17928634	17930759	1318	0.501218	0.336928	0.427867	0.318737	0.331586	0.554247	9.02792	11.6379	-0.36636	0.67713	1	FALSE	8.17943	9.89268	-0.27436	0.70764	1	FALSE	14.4209	8.22334	0.81037	0.26338	0.70448	FALSE	GO:0009607//GO:0008152//GO:0071704//GO:0015074//GO:0044237//GO:0006950//GO:0098542//GO:0009605//GO:0008150//GO:0034641//GO:0044260//GO:0043207//GO:0051704//GO:0043170//GO:0051707//GO:0006807//GO:1901360//GO:0042742//GO:0006259//GO:0046483//GO:0009617//GO:0006725//GO:0050896//GO:0090304//GO:0006952//GO:0009987//GO:0006139//GO:0044238	response to biotic stimulus//metabolic process//organic substance metabolic process//DNA integration//cellular metabolic process//response to stress//defense response to other organism//response to external stimulus//biological_process//cellular nitrogen compound metabolic process//cellular macromolecule metabolic process//response to external biotic stimulus//multi-organism process//macromolecul…	--	--	--	--	--	--	--	PREDICTED: uncharacterized protein LOC104881306 [Vitis vinifera]
Novel00270	chr2	-	17939917	17944991	5075	5.61113	5.6303	2.55109	3.00459	2.88883	2.18222	492.612	427.811	0.20348	0.51645	1	FALSE	241.83	195.833	0.30437	0.35426	0.91571	FALSE	184.053	233.024	-0.34036	0.20135	0.62126	FALSE	GO:0044271//GO:0009889//GO:0006629//GO:0016070//GO:0008152//GO:0060255//GO:0007586//GO:2000112//GO:0080090//GO:0071704//GO:0031323//GO:0051252//GO:0044237//GO:0065007//GO:0006351//GO:0044249//GO:0050794//GO:0034641//GO:0008150//GO:1903506//GO:0044710//GO:0044260//GO:0044712//GO:0051171//GO:0050789//GO:0009058//GO:0044707//GO:0034645//GO:0097659//GO:0043170//GO:0010467//GO:0009056//GO:0010556//GO:…	cellular nitrogen compound biosynthetic process//regulation of biosynthetic process//lipid metabolic process//RNA metabolic process//metabolic process//regulation of macromolecule metabolic process//digestion//regulation of cellular macromolecule biosynthetic process//regulation of primary metabolic process//organic substance metabolic process//regulation of cellular metabolic process//regulation…	GO:0005576//GO:0005575	extracellular region//cellular_component	GO:0098772//GO:0008047//GO:0001071//GO:0003674//GO:0030234//GO:0003700	molecular function regulator//enzyme activator activity//nucleic acid binding transcription factor activity//molecular_function//enzyme regulator activity//transcription factor activity, sequence-specific DNA binding	--	--	--	--
Novel00271	chr2	-	18009331	18019678	10241	0.00551475	0.00160142	0.00167878	0.00540867	0	0	0.326071	1.03858	-1.6714	0.87251	1	FALSE	1.11493	0.309084	1.8509	0.76516	1	FALSE	0	0	NA	NA	NA	NA	GO:0044699//GO:0006811//GO:0044765//GO:0008150//GO:0051179//GO:0006810//GO:0051234//GO:1902578	single-organism process//ion transport//single-organism transport//biological_process//localization//transport//establishment of localization//single-organism localization	GO:0005575//GO:0016020	cellular_component//membrane	GO:0022838//GO:0022803//GO:0005261//GO:0022836//GO:0015077//GO:0046873//GO:0022891//GO:0022832//GO:0003674//GO:0005216//GO:0015079//GO:0005249//GO:0005215//GO:0022892//GO:0005244//GO:0022843//GO:0005267//GO:0008324//GO:0022890//GO:0015075//GO:0022857//GO:0015267	substrate-specific channel activity//passive transmembrane transporter activity//cation channel activity//gated channel activity//monovalent inorganic cation transmembrane transporter activity//metal ion transmembrane transporter activity//substrate-specific transmembrane transporter activity//voltage-gated channel activity//molecular_function//ion channel activity//potassium ion transmembrane tr…	--	--	--	hypothetical protein VITISV_025045 [Vitis vinifera]
Novel00272	chr3	+	245558	248378	930	0.359652	0.14179	0.230039	0.120461	0.571092	0.370233	2.60647	6.06338	-1.218	0.4816	1	FALSE	2.15131	3.71416	-0.78782	0.64922	1	FALSE	6.82744	9.72736	-0.5107	0.45397	0.89128	FALSE	GO:0071704//GO:0044237//GO:0006260//GO:0008152//GO:0044260//GO:0034645//GO:0009058//GO:0034641//GO:0008150//GO:0044249//GO:1901360//GO:0006807//GO:0006259//GO:0046483//GO:0009059//GO:0043170//GO:0090304//GO:0044238//GO:0006139//GO:0009987//GO:0006725//GO:1901576	organic substance metabolic process//cellular metabolic process//DNA replication//metabolic process//cellular macromolecule metabolic process//cellular macromolecule biosynthetic process//biosynthetic process//cellular nitrogen compound metabolic process//biological_process//cellular biosynthetic process//organic cyclic compound metabolic process//nitrogen compound metabolic process//DNA metaboli…	--	--	GO:0003899//GO:0016779//GO:0003896//GO:0034062//GO:0016740//GO:0003824//GO:0016772//GO:0003674	DNA-directed RNA polymerase activity//nucleotidyltransferase activity//DNA primase activity//RNA polymerase activity//transferase activity//catalytic activity//transferase activity, transferring phosphorus-containing groups//molecular_function	--	--	--	unnamed protein product [Vitis vinifera]
Novel00273	chr3	+	1903945	1912767	2967	5.74085	4.54653	6.28859	5.53439	4.04448	4.29569	269.746	298.955	-0.14832	0.65707	1	FALSE	312.143	327.944	-0.071245	0.72108	1	FALSE	246.882	224.123	0.13953	0.53776	0.94067	FALSE	GO:0046483//GO:0006259//GO:0044763//GO:1901360//GO:0006807//GO:0006313//GO:0043170//GO:0044238//GO:0006139//GO:0009987//GO:0044699//GO:0090304//GO:0006725//GO:0044237//GO:0071704//GO:0008152//GO:0032196//GO:0044710//GO:0044260//GO:0008150//GO:0034641//GO:0006310	heterocycle metabolic process//DNA metabolic process//single-organism cellular process//organic cyclic compound metabolic process//nitrogen compound metabolic process//transposition, DNA-mediated//macromolecule metabolic process//primary metabolic process//nucleobase-containing compound metabolic process//cellular process//single-organism process//nucleic acid metabolic process//cellular aromatic…	--	--	GO:0003676//GO:0003674//GO:0003677//GO:0043169//GO:1901363//GO:0008270//GO:0043167//GO:0004803//GO:0046914//GO:0046872//GO:0005488//GO:0003824//GO:0097159	nucleic acid binding//molecular_function//DNA binding//cation binding//heterocyclic compound binding//zinc ion binding//ion binding//transposase activity//transition metal ion binding//metal ion binding//binding//catalytic activity//organic cyclic compound binding	--	--	--	unnamed protein product [Vitis vinifera]
Novel00274	chr3	+	2862551	2864220	1670	0.332973	0.145553	0.443527	0.394956	0.240585	0.264862	5.00715	9.82773	-0.97287	0.34204	0.9212	FALSE	12.5035	12.9856	-0.054582	1	1	FALSE	8.50686	7.67481	0.1485	0.8465	1	FALSE	--	--	--	--	--	--	--	--	--	--
Novel00275	chr3	+	3504295	3510432	1213	4.80112	2.70469	5.60048	2.98127	0.987835	1.88395	59.618	92.5718	-0.63483	0.1134	0.60183	FALSE	60.3786	108.173	-0.84124	0.11387	0.57463	FALSE	40.4432	20.0674	1.011	0.030167	0.20473	FALSE	--	--	--	--	--	--	--	--	--	--
Novel00276	chr3	+	4766435	4766961	527	0.341407	1.95824	0.297245	1.99951	0.033059	0.233724	20.8206	3.21032	2.6972	0.0027955	0.082659	FALSE	20.6213	2.77817	2.8919	0.00081649	0.022002	UP	2.40175	0.335556	2.8395	0.2618	0.7034	FALSE	--	--	--	--	--	--	--	--	--	unnamed protein product [Vitis vinifera]
Novel00277	chr3	+	7515090	7530012	2168	0.79822	0.294587	0.82523	0.604657	0.293298	0.273603	12.8266	30.4021	-1.245	0.053707	0.42033	FALSE	24.5517	31.5213	-0.3605	0.50953	0.9996	FALSE	11.5686	12.0235	-0.055645	1	1	FALSE	--	--	--	--	--	--	--	--	--	Uncharacterized protein TCM_004519 [Theobroma cacao]>gi|508703024|gb|EOX94920.1| Uncharacterized protein TCM_004519 [Theobroma cacao]
Novel00278	chr3	+	8803234	8809484	6251	0.775078	0.341783	0.275452	0.204186	0.126898	0.216926	36.4317	72.4789	-0.99237	0.13562	0.64685	FALSE	20.0295	25.6415	-0.35635	0.55743	1	FALSE	22.1625	12.6181	0.81263	0.13656	0.50422	FALSE	--	--	--	--	--	--	no KO assigned | (RefSeq) uncharacterized LOC100854031	http://www.genome.jp/dbget-bin/www_bget?vvi:100854031	--	unnamed protein product [Vitis vinifera]
Novel00279	chr3	+	9793722	9802109	2586	1.036	0.530087	0.874209	0.784749	2.17257	0.729319	20.5441	35.9409	-0.8069	0.2017	0.7608	FALSE	27.9161	29.9596	-0.10192	0.95151	1	FALSE	27.6569	78.315	-1.5016	0.00066813	0.012572	DOWN	--	--	--	--	GO:0097159//GO:0003824//GO:0005488//GO:0003723//GO:0003674//GO:0003676//GO:1901363//GO:0016491	organic cyclic compound binding//catalytic activity//binding//RNA binding//molecular_function//nucleic acid binding//heterocyclic compound binding//oxidoreductase activity	no KO assigned | (RefSeq) uncharacterized LOC100263584	http://www.genome.jp/dbget-bin/www_bget?vvi:100263584	--	hypothetical protein VITISV_039492 [Vitis vinifera]
Novel00280	chr3	+	10157304	10158763	1081	0.809789	0.386434	0.706997	0.876749	0.627485	0.323152	8.30911	15.1039	-0.86216	0.29809	0.88061	FALSE	17.3712	13.5879	0.35437	0.54082	1	FALSE	6.81758	12.6419	-0.89088	0.21437	0.64209	FALSE	GO:0008152//GO:0044710//GO:0008150//GO:0055114//GO:0044699	metabolic process//single-organism metabolic process//biological_process//oxidation-reduction process//single-organism process	--	--	GO:0003824//GO:0003674	catalytic activity//molecular_function	--	--	--	PREDICTED: uncharacterized protein LOC104878867 [Vitis vinifera]
Novel00281	chr3	+	10158943	10160042	732	0.448283	0.344517	0.674779	0.975949	0.426751	0.123609	5.05329	5.62396	-0.15436	0.90038	1	FALSE	13.3979	8.65308	0.63072	0.40276	0.94503	FALSE	1.75162	5.71729	-1.7066	0.16637	0.56043	FALSE	GO:0006793//GO:0006464//GO:0044763//GO:0036211//GO:0023052//GO:0044700//GO:0007154//GO:0043170//GO:0044699//GO:0044267//GO:0007165//GO:0044238//GO:0009987//GO:0006796//GO:0050896//GO:0051716//GO:0071704//GO:0016310//GO:0044237//GO:0043412//GO:0008152//GO:0044260//GO:0006468//GO:0050789//GO:0006508//GO:0019538//GO:0065007//GO:0008150//GO:0050794	phosphorus metabolic process//cellular protein modification process//single-organism cellular process//protein modification process//signaling//single organism signaling//cell communication//macromolecule metabolic process//single-organism process//cellular protein metabolic process//signal transduction//primary metabolic process//cellular process//phosphate-containing compound metabolic process/…	--	--	GO:0003674//GO:0005096//GO:0008233//GO:0030234//GO:0016787//GO:0004674//GO:0004672//GO:0016301//GO:0098772//GO:0008047//GO:0030695//GO:0008234//GO:0016773//GO:0060589//GO:0070011//GO:0016740//GO:0016772//GO:0003824	molecular_function//GTPase activator activity//peptidase activity//enzyme regulator activity//hydrolase activity//protein serine/threonine kinase activity//protein kinase activity//kinase activity//molecular function regulator//enzyme activator activity//GTPase regulator activity//cysteine-type peptidase activity//phosphotransferase activity, alcohol group as acceptor//nucleoside-triphosphatase r…	--	--	--	PREDICTED: uncharacterized protein LOC104878867 [Vitis vinifera]
Novel00282	chr3	+	11247416	11262670	955	1.22976	0.523974	1.06473	0.84083	0.334112	0.307902	10.0586	20.5628	-1.0316	0.17066	0.71125	FALSE	15.3305	17.9206	-0.22522	0.72334	1	FALSE	5.65374	6.15163	-0.12176	1	1	FALSE	--	--	--	--	--	--	--	--	--	unnamed protein product [Vitis vinifera]
Novel00283	chr3	+	14580373	14582749	1983	0.0801234	0.0505131	0.078754	0.0540165	0.016026	0.0084537	2.01143	2.77623	-0.4649	0.87589	1	FALSE	1.9817	2.77907	-0.48786	0.90385	1	FALSE	0.314673	0.595098	-0.91928	1	1	FALSE	--	--	GO:0005576//GO:0005575	extracellular region//cellular_component	--	--	--	--	--	hypothetical protein VITISV_041073 [Vitis vinifera]
Novel00284	chr3	+	15794925	15795545	488	3.39135	3.85856	7.80877	3.84045	4.1324	8.0388	37.7677	29.2007	0.37115	0.47298	1	FALSE	35.1475	67.0716	-0.93228	0.079022	0.47231	FALSE	76.1558	37.3476	1.0279	0.039832	0.2442	FALSE	--	--	GO:0044424//GO:0032991//GO:0005575//GO:0008537//GO:0000502//GO:0005622//GO:0044464//GO:0022624//GO:0005623//GO:0043234	intracellular part//macromolecular complex//cellular_component//proteasome activator complex//proteasome complex//intracellular//cell part//proteasome accessory complex//cell//protein complex	GO:0032550//GO:0036094//GO:0043531//GO:0043167//GO:1901363//GO:0032553//GO:0003674//GO:0043168//GO:0032559//GO:0005488//GO:0030554//GO:0000166//GO:0097159//GO:0017076//GO:0001882//GO:0097367//GO:1901265//GO:0032549//GO:0001883//GO:0032555	purine ribonucleoside binding//small molecule binding//ADP binding//ion binding//heterocyclic compound binding//ribonucleotide binding//molecular_function//anion binding//adenyl ribonucleotide binding//binding//adenyl nucleotide binding//nucleotide binding//organic cyclic compound binding//purine nucleotide binding//nucleoside binding//carbohydrate derivative binding//nucleoside phosphate binding…	--	--	--	PREDICTED: TMV resistance protein N-like [Vitis vinifera]
Novel00285	chr3	+	18130558	18133752	1658	11.8279	7.9234	10.8826	9.7709	6.37402	6.6403	157.688	204.659	-0.37615	0.22915	0.80137	FALSE	181.615	191.669	-0.077733	0.79106	1	FALSE	127.077	117.841	0.10887	0.64495	0.9911	FALSE	--	--	--	--	--	--	--	--	--	--
Novel00286	chr3	-	2366962	2372746	2229	0.855066	0.529784	0.967866	1.01865	0.441727	0.552401	18.653	25.8021	-0.46808	0.40616	0.9726	FALSE	33.1283	29.9512	0.14545	0.70676	1	FALSE	18.8365	14.4794	0.37953	0.5156	0.92975	FALSE	--	--	--	--	--	--	--	--	--	PREDICTED: uncharacterized protein LOC104878126 [Vitis vinifera]
Novel00287	chr3	-	6717354	6720841	2798	4.16595	3.73733	4.88845	4.90192	3.65552	3.84531	145.503	142.525	0.029841	0.90711	1	FALSE	179.483	167.66	0.098307	0.70631	1	FALSE	144.529	132.843	0.12164	0.62334	0.98281	FALSE	GO:0055086//GO:0055085//GO:0009201//GO:0015985//GO:0009165//GO:0042451//GO:0006811//GO:0034220//GO:0006818//GO:0009150//GO:0009117//GO:0006807//GO:0009145//GO:0044763//GO:1901360//GO:0034654//GO:0006793//GO:0009119//GO:0044765//GO:0072522//GO:0015672//GO:0098660//GO:0006163//GO:1901362//GO:0046483//GO:1901576//GO:0072521//GO:0019438//GO:0006725//GO:0006796//GO:0015986//GO:1901659//GO:0015992//GO:…	nucleobase-containing small molecule metabolic process//transmembrane transport//ribonucleoside triphosphate biosynthetic process//energy coupled proton transport, down electrochemical gradient//nucleotide biosynthetic process//purine nucleoside biosynthetic process//ion transport//ion transmembrane transport//hydrogen transport//purine ribonucleotide metabolic process//nucleotide metabolic proce…	GO:0005622//GO:0044464//GO:0031967//GO:0044446//GO:0005737//GO:0044455//GO:0016469//GO:0032991//GO:0033177//GO:0005575//GO:0005739//GO:0044444//GO:0098800//GO:0044424//GO:0031966//GO:0045259//GO:0044429//GO:0019866//GO:0043229//GO:0043234//GO:0005753//GO:0098798//GO:0044422//GO:0043226//GO:0045263//GO:0098796//GO:0043227//GO:0031090//GO:0000276//GO:0005743//GO:0005623//GO:0016020//GO:0031975//GO:…	intracellular//cell part//organelle envelope//intracellular organelle part//cytoplasm//mitochondrial membrane part//proton-transporting two-sector ATPase complex//macromolecular complex//proton-transporting two-sector ATPase complex, proton-transporting domain//cellular_component//mitochondrion//cytoplasmic part//inner mitochondrial membrane protein complex//intracellular part//mitochondrial memb…	GO:0003674//GO:0015078//GO:0022891//GO:0015077//GO:0015075//GO:0022890//GO:0022857//GO:0008324//GO:0022892//GO:0005215	molecular_function//hydrogen ion transmembrane transporter activity//substrate-specific transmembrane transporter activity//monovalent inorganic cation transmembrane transporter activity//ion transmembrane transporter activity//inorganic cation transmembrane transporter activity//transmembrane transporter activity//cation transmembrane transporter activity//substrate-specific transporter activity…	--	--	--	PREDICTED: uncharacterized protein LOC100267918 [Vitis vinifera]
Novel00288	chr3	-	8803185	8809484	1428	0	0	0	0	0	0	0	0	NA	NA	NA	NA	0	0	NA	NA	NA	NA	0	0	NA	NA	NA	NA	--	--	--	--	--	--	--	--	--	unnamed protein product [Vitis vinifera]
Novel00289	chr3	-	9351437	9352615	585	1.07524	0.351136	0.666099	0.474023	0.0841055	0.0286559	4.18859	11.0977	-1.4057	0.18175	0.72955	FALSE	5.3131	7.08919	-0.41607	0.71482	1	FALSE	0.314673	0.930654	-1.5644	0.86626	1	FALSE	--	--	--	--	GO:0005488//GO:0003674//GO:0005515	binding//molecular_function//protein binding	--	--	--	PREDICTED: uncharacterized protein LOC104878838 [Vitis vinifera]>gi|147784330|emb|CAN60007.1| hypothetical protein VITISV_032112 [Vitis vinifera]
Novel00290	chr3	-	11144199	11163197	1364	44.7137	33.4729	36.6633	35.6639	26.7283	32.957	832.924	973.072	-0.22436	0.42055	0.98072	FALSE	844.456	805.799	0.067602	0.81924	1	FALSE	798.6	624.408	0.35498	0.073734	0.35359	FALSE	GO:0009987//GO:0044711//GO:0006139//GO:0018130//GO:0044238//GO:0044281//GO:0006753//GO:0044699//GO:0090407//GO:1901576//GO:0019438//GO:0006796//GO:0006725//GO:1901362//GO:0046483//GO:0009117//GO:0006807//GO:0044763//GO:0006221//GO:1901360//GO:0072528//GO:0034654//GO:0006793//GO:0009165//GO:0055086//GO:0009058//GO:1901564//GO:0044710//GO:0044249//GO:1901566//GO:0019637//GO:0072527//GO:0034641//GO:…	cellular process//single-organism biosynthetic process//nucleobase-containing compound metabolic process//heterocycle biosynthetic process//primary metabolic process//small molecule metabolic process//nucleoside phosphate metabolic process//single-organism process//organophosphate biosynthetic process//organic substance biosynthetic process//aromatic compound biosynthetic process//phosphate-conta…	--	--	GO:0016879//GO:0003674//GO:0003824//GO:0003883//GO:0016874	ligase activity, forming carbon-nitrogen bonds//molecular_function//catalytic activity//CTP synthase activity//ligase activity	--	--	--	PREDICTED: phosphoglycerate mutase-like protein 1 isoform X1 [Vitis vinifera]
Novel00291	chr3	-	14581062	14583082	1970	0.0191322	0.0691778	0.0360147	0.027028	0.0223875	0	2.77429	0.70008	1.9865	0.45711	1	FALSE	1.01049	1.23781	-0.29274	1	1	FALSE	0	0.777087	#NAME?	0.64484	0.9911	FALSE	--	--	GO:0005575//GO:0005576	cellular_component//extracellular region	--	--	--	--	--	hypothetical protein VITISV_041073 [Vitis vinifera]
Novel00292	chr4	+	4078272	4087374	3282	4.37259	3.21179	4.16666	2.8767	3.71067	3.15888	150.788	179.815	-0.25399	0.45562	0.99999	FALSE	126.463	172.063	-0.44422	0.11896	0.58659	FALSE	143	161.265	-0.17342	0.47812	0.90716	FALSE	--	--	--	--	GO:0005488//GO:0046872//GO:0046914//GO:0043167//GO:0008270//GO:0043169//GO:0005515//GO:0003674	binding//metal ion binding//transition metal ion binding//ion binding//zinc ion binding//cation binding//protein binding//molecular_function	--	--	--	PREDICTED: EG45-like domain containing protein isoform X1 [Vitis vinifera]>gi|731385685|ref|XP_010648594.1| PREDICTED: EG45-like domain containing protein isoform X1 [Vitis vinifera]>gi|731385687|ref|XP_010648595.1| PREDICTED: EG45-like domain containing protein isoform X1 [Vitis vinifera]
Novel00293	chr4	+	4733304	4743970	621	46.6541	38.2496	44.4954	37.5875	42.1596	41.0459	481.627	513	-0.091044	0.73354	1	FALSE	445.585	495.935	-0.15445	0.53668	1	FALSE	497.275	493.071	0.012249	0.93087	1	FALSE	GO:0010467//GO:0006396//GO:0043170//GO:0046483//GO:1901360//GO:0006807//GO:0034470//GO:0006725//GO:0009987//GO:0044238//GO:0006139//GO:0090304//GO:0016070//GO:0008152//GO:0008033//GO:0044237//GO:0034660//GO:0006399//GO:0071704//GO:0034641//GO:0008150//GO:0044260	gene expression//RNA processing//macromolecule metabolic process//heterocycle metabolic process//organic cyclic compound metabolic process//nitrogen compound metabolic process//ncRNA processing//cellular aromatic compound metabolic process//cellular process//primary metabolic process//nucleobase-containing compound metabolic process//nucleic acid metabolic process//RNA metabolic process//metaboli…	GO:0005634//GO:0044464//GO:0005622//GO:0005575//GO:0043229//GO:0044424//GO:0043226//GO:0005623//GO:0043227//GO:0043231	nucleus//cell part//intracellular//cellular_component//intracellular organelle//intracellular part//organelle//cell//membrane-bounded organelle//intracellular membrane-bounded organelle	GO:0003674//GO:0003676//GO:1901363//GO:0004518//GO:0004549//GO:0016787//GO:0004540//GO:0003824//GO:0097159//GO:0016893//GO:0004521//GO:0016891//GO:0016788//GO:0005488//GO:0004519//GO:0004526	molecular_function//nucleic acid binding//heterocyclic compound binding//nuclease activity//tRNA-specific ribonuclease activity//hydrolase activity//ribonuclease activity//catalytic activity//organic cyclic compound binding//endonuclease activity, active with either ribo- or deoxyribonucleic acids and producing 5'-phosphomonoesters//endoribonuclease activity//endoribonuclease activity, producing …	--	--	--	PREDICTED: uncharacterized protein At2g34160 [Vitis vinifera]>gi|296082016|emb|CBI21021.3| unnamed protein product [Vitis vinifera]
Novel00294	chr4	+	6502967	6508971	1466	0.202343	0.413566	0.133457	0.213491	1.31095	0.191353	12.0162	5.18036	1.2139	0.22161	0.79062	FALSE	5.66034	3.39797	0.73621	0.50694	0.99783	FALSE	5.28658	34.4113	-2.7025	0.02251	0.16745	FALSE	--	--	--	--	--	--	no KO assigned | (RefSeq) protein POLAR LOCALIZATION DURING ASYMMETRIC DIVISION AND REDISTRIBUTION	http://www.genome.jp/dbget-bin/www_bget?vvi:100853784	--	PREDICTED: protein POLAR LOCALIZATION DURING ASYMMETRIC DIVISION AND REDISTRIBUTION [Vitis vinifera]
Novel00295	chr4	+	10248442	10249255	698	4.4997	0.448869	1.14686	0.236783	0.137573	0.178863	6.47856	54.1648	-3.0636	0.0074269	0.15015	FALSE	3.16179	13.9196	-2.1383	0.078151	0.47072	FALSE	2.36018	1.78427	0.40357	0.88546	1	FALSE	--	--	--	--	--	--	--	--	--	hypothetical protein VITISV_008814 [Vitis vinifera]
Novel00296	chr4	+	18288905	18289987	836	0.580223	0.439512	0.722588	0.806732	0.760233	0.569289	7.27379	8.59568	-0.2409	0.89283	1	FALSE	12.3044	10.8025	0.18782	0.7263	1	FALSE	9.29233	11.9434	-0.3621	0.68375	1	FALSE	--	--	--	--	--	--	--	--	--	hypothetical protein VITISV_006300 [Vitis vinifera]
Novel00297	chr4	+	19971842	19973361	522	3.73099	6.09888	7.86452	9.08124	18.9134	8.71456	63.6182	33.7303	0.91539	0.12185	0.61797	FALSE	90.5353	74.3026	0.28507	0.62628	1	FALSE	89.1396	185.107	-1.0542	0.00082534	0.014754	DOWN	--	--	--	--	--	--	--	--	--	hypothetical protein VITISV_023995 [Vitis vinifera]
Novel00298	chr4	-	3384894	3386054	884	10.3782	3.67687	6.80457	6.07762	1.39962	2.26037	66.0271	157.92	-1.2581	0.1257	0.62622	FALSE	102.161	106.297	-0.057252	0.87672	1	FALSE	38.9641	23.2948	0.74214	0.077921	0.36592	FALSE	--	--	--	--	--	--	--	--	--	--
Novel00299	chr4	-	3688461	3691124	2429	0.454666	0.382848	0.342787	0.329359	0.215293	0.214376	18.7569	19.5757	-0.061642	0.97459	1	FALSE	14.8583	14.8235	0.0033827	0.94547	1	FALSE	10.1109	9.70099	0.059702	1	1	FALSE	--	--	--	--	--	--	--	--	--	hypothetical protein VITISV_026425 [Vitis vinifera]
Novel00300	chr4	-	4085346	4087293	1056	0	0	0	0	0	0	0	0	NA	NA	NA	NA	0	0	NA	NA	NA	NA	0	0	NA	NA	NA	NA	--	--	--	--	--	--	--	--	--	hypothetical protein VITISV_039752 [Vitis vinifera]
Novel00301	chr4	-	4198000	4200065	552	2.67206	14.5105	8.57908	19.8447	4.81661	8.41735	159.564	26.7885	2.5745	0.010153	0.18049	FALSE	216.014	85.9908	1.3289	0.1232	0.59638	FALSE	90.5779	49.928	0.85931	0.0068808	0.073278	FALSE	--	--	--	--	--	--	--	--	--	PREDICTED: uncharacterized protein LOC100261242 [Vitis vinifera]
Novel00302	chr4	-	11141584	11207024	2037	1.37295	1.2142	1.29327	1.40591	1.58462	1.23737	43.7069	43.0703	0.021166	1	1	FALSE	47.5162	41.0697	0.21035	0.59746	1	FALSE	43.024	52.9288	-0.29891	0.38309	0.82963	FALSE	GO:0043412//GO:0008152//GO:0071704//GO:0044237//GO:0016310//GO:0019538//GO:0008150//GO:0006468//GO:0044260//GO:0043170//GO:0006464//GO:0006793//GO:0036211//GO:0006796//GO:0044267//GO:0009987//GO:0044238	macromolecule modification//metabolic process//organic substance metabolic process//cellular metabolic process//phosphorylation//protein metabolic process//biological_process//protein phosphorylation//cellular macromolecule metabolic process//macromolecule metabolic process//cellular protein modification process//phosphorus metabolic process//protein modification process//phosphate-containing com…	--	--	GO:0032549//GO:0001883//GO:0032555//GO:0016773//GO:0016301//GO:0001882//GO:0097367//GO:1901265//GO:0016740//GO:0003824//GO:0000166//GO:0016772//GO:0097159//GO:0017076//GO:0043168//GO:0005488//GO:0030554//GO:0032559//GO:0003674//GO:0035639//GO:0043167//GO:0004672//GO:0005524//GO:1901363//GO:0032553//GO:0032550//GO:0036094	ribonucleoside binding//purine nucleoside binding//purine ribonucleotide binding//phosphotransferase activity, alcohol group as acceptor//kinase activity//nucleoside binding//carbohydrate derivative binding//nucleoside phosphate binding//transferase activity//catalytic activity//nucleotide binding//transferase activity, transferring phosphorus-containing groups//organic cyclic compound binding//p…	--	--	--	PREDICTED: uncharacterized aarF domain-containing protein kinase 1 isoform X1 [Vitis vinifera]
Novel00303	chr4	-	14453434	14458101	3390	0.734478	0.306666	0.58507	0.428255	0.31279	0.182461	16.5199	34.7647	-1.0734	0.076168	0.49824	FALSE	21.1132	27.7973	-0.3968	0.56547	1	FALSE	9.62807	15.9767	-0.73065	0.28127	0.72674	FALSE	GO:0008152//GO:0015074//GO:0071704//GO:0044237//GO:0008150//GO:0034641//GO:0044260//GO:0043170//GO:1901360//GO:0006807//GO:0006259//GO:0046483//GO:0006725//GO:0090304//GO:0009987//GO:0044238//GO:0006139	metabolic process//DNA integration//organic substance metabolic process//cellular metabolic process//biological_process//cellular nitrogen compound metabolic process//cellular macromolecule metabolic process//macromolecule metabolic process//organic cyclic compound metabolic process//nitrogen compound metabolic process//DNA metabolic process//heterocycle metabolic process//cellular aromatic compo…	--	--	--	--	--	--	--	hypothetical protein VITISV_017741 [Vitis vinifera]
Novel00304	chr4	-	16771741	16772930	1190	1.9417	1.91405	1.23396	1.08446	1.11211	0.373799	46.6374	39.8549	0.22673	0.87661	1	FALSE	24.6204	25.6625	-0.059806	0.95513	1	FALSE	8.55935	25.5817	-1.5795	0.13504	0.50064	FALSE	GO:0009725//GO:0009719//GO:0008150//GO:0042221//GO:0009733//GO:0010033//GO:0050896	response to hormone//response to endogenous stimulus//biological_process//response to chemical//response to auxin//response to organic substance//response to stimulus	--	--	--	--	--	--	--	PREDICTED: LOW QUALITY PROTEIN: uncharacterized protein LOC100246251 [Vitis vinifera]
Novel00305	chr4	-	17308397	17313134	4101	1.2442	0.669849	1.09797	0.662432	0.535868	0.90139	54.9907	89.1749	-0.69745	0.10615	0.58108	FALSE	50.6432	79.4184	-0.6491	0.11222	0.57051	FALSE	71.6574	41.0154	0.80495	0.020099	0.15505	FALSE	GO:0043170//GO:0046483//GO:0006259//GO:1901360//GO:0006807//GO:0006725//GO:0009987//GO:0044238//GO:0006139//GO:0090304//GO:0008152//GO:0044237//GO:0015074//GO:0071704//GO:0008150//GO:0034641//GO:0044260	macromolecule metabolic process//heterocycle metabolic process//DNA metabolic process//organic cyclic compound metabolic process//nitrogen compound metabolic process//cellular aromatic compound metabolic process//cellular process//primary metabolic process//nucleobase-containing compound metabolic process//nucleic acid metabolic process//metabolic process//cellular metabolic process//DNA integrat…	--	--	GO:0003674//GO:0003676//GO:1901363//GO:0043167//GO:0043169//GO:0003677//GO:0046872//GO:0097159//GO:0005488	molecular_function//nucleic acid binding//heterocyclic compound binding//ion binding//cation binding//DNA binding//metal ion binding//organic cyclic compound binding//binding	--	--	--	hypothetical protein VITISV_026166 [Vitis vinifera]
Novel00306	chr4	-	17392236	17395787	3552	1.41014	0.79606	0.863034	0.972494	0.699505	0.407338	57.1422	87.0732	-0.60767	0.16162	0.69721	FALSE	65.2275	54.0806	0.27037	0.43362	0.95984	FALSE	28.1616	46.3697	-0.71945	0.064596	0.32838	FALSE	--	--	GO:0044464//GO:0005575//GO:0005886//GO:0071944//GO:0016020//GO:0005623	cell part//cellular_component//plasma membrane//cell periphery//membrane//cell	--	--	--	--	--	hypothetical protein VITISV_011155 [Vitis vinifera]
Novel00307	chr4	-	17938313	17951892	996	25.7333	23.7792	24.0721	23.2114	23.7716	21.774	479.788	453.246	0.082104	0.80064	1	FALSE	440.919	428.391	0.041583	0.90504	1	FALSE	425.459	446.53	-0.069736	0.75359	1	FALSE	--	--	--	--	--	--	--	--	--	PREDICTED: uncharacterized protein LOC100852945 [Vitis vinifera]>gi|731387223|ref|XP_003631880.2| PREDICTED: uncharacterized protein LOC100852945 [Vitis vinifera]
Novel00308	chr4	-	18683370	18684034	485	1.28888	1.71339	0.74333	1.60252	3.82544	1.10195	16.7998	11.0219	0.60807	0.46109	1	FALSE	14.3013	6.48065	1.1419	0.1186	0.58572	FALSE	10.5614	34.295	-1.6992	0.0074632	0.077547	FALSE	--	--	--	--	--	--	--	--	--	hypothetical protein VITISV_021513 [Vitis vinifera]
Novel00309	chr4	-	18913566	18914903	1216	1.44718	1.0617	1.04051	0.373585	0.18065	0.605612	26.1552	30.5902	-0.22597	0.62223	1	FALSE	8.69629	22.2555	-1.3557	0.030618	0.27606	FALSE	14.5464	4.21122	1.7884	0.016335	0.13482	FALSE	GO:0044260//GO:0009058//GO:0034645//GO:0097659//GO:0006351//GO:0044249//GO:0008150//GO:0034641//GO:0071704//GO:0044237//GO:0044271//GO:0016070//GO:0008152//GO:0090304//GO:0009987//GO:0044238//GO:0006139//GO:0018130//GO:0019438//GO:1901576//GO:0032774//GO:0006725//GO:1901360//GO:0006807//GO:0034654//GO:1901362//GO:0009059//GO:0046483//GO:0043170//GO:0010467	cellular macromolecule metabolic process//biosynthetic process//cellular macromolecule biosynthetic process//nucleic acid-templated transcription//transcription, DNA-templated//cellular biosynthetic process//biological_process//cellular nitrogen compound metabolic process//organic substance metabolic process//cellular metabolic process//cellular nitrogen compound biosynthetic process//RNA metabol…	--	--	GO:0005488//GO:0097159//GO:0046872//GO:0046914//GO:0043169//GO:0043167//GO:0008270//GO:1901363//GO:0003676//GO:0003674	binding//organic cyclic compound binding//metal ion binding//transition metal ion binding//cation binding//ion binding//zinc ion binding//heterocyclic compound binding//nucleic acid binding//molecular_function	no KO assigned | (RefSeq) uncharacterized LOC100244044	http://www.genome.jp/dbget-bin/www_bget?vvi:100244044	--	hypothetical protein VITISV_007708 [Vitis vinifera]
Novel00310	chr4	-	23249823	23252108	1031	0.878833	0.743352	1.04448	0.573818	1.00796	0.630057	14.8937	15.3258	-0.041259	0.97903	1	FALSE	11.0154	18.5314	-0.75045	0.24647	0.80613	FALSE	12.1772	18.823	-0.62832	0.30508	0.7541	FALSE	GO:0043170//GO:0006807//GO:1901360//GO:0006259//GO:0046483//GO:0051276//GO:0006725//GO:0015979//GO:0090304//GO:0009987//GO:0006139//GO:0044238//GO:0016043//GO:0008152//GO:0071704//GO:0006265//GO:0044237//GO:0071840//GO:0008150//GO:0034641//GO:0071103//GO:0044260//GO:0006996	macromolecule metabolic process//nitrogen compound metabolic process//organic cyclic compound metabolic process//DNA metabolic process//heterocycle metabolic process//chromosome organization//cellular aromatic compound metabolic process//photosynthesis//nucleic acid metabolic process//cellular process//nucleobase-containing compound metabolic process//primary metabolic process//cellular component…	GO:0005622//GO:0034357//GO:0044464//GO:0009539//GO:0032991//GO:0005575//GO:0009521//GO:0044424//GO:0043234//GO:0044436//GO:0098796//GO:0005623//GO:0016020//GO:0009523//GO:0044425//GO:0009579	intracellular//photosynthetic membrane//cell part//photosystem II reaction center//macromolecular complex//cellular_component//photosystem//intracellular part//protein complex//thylakoid part//membrane protein complex//cell//membrane//photosystem II//membrane part//thylakoid	GO:0003674//GO:0003676//GO:1901363//GO:0003916//GO:0003677//GO:0016853//GO:0097159//GO:0003824//GO:0005488	molecular_function//nucleic acid binding//heterocyclic compound binding//DNA topoisomerase activity//DNA binding//isomerase activity//organic cyclic compound binding//catalytic activity//binding	--	--	--	unnamed protein product [Vitis vinifera]
Novel00311	chr4	-	23288790	23357032	3621	5.9052	4.28762	7.77323	4.98458	5.00684	4.9225	309.05	374.421	-0.27682	0.3865	0.95935	FALSE	339.458	494.087	-0.54153	0.019569	0.20575	FALSE	345.076	336.523	0.036212	0.85	1	FALSE	GO:0043170//GO:0046483//GO:0009059//GO:0006259//GO:0006807//GO:1901360//GO:1901576//GO:0006725//GO:0009987//GO:0006139//GO:0044238//GO:0090304//GO:0008152//GO:0006260//GO:0044237//GO:0071704//GO:0044249//GO:0008150//GO:0034641//GO:0009058//GO:0034645//GO:0044260	macromolecule metabolic process//heterocycle metabolic process//macromolecule biosynthetic process//DNA metabolic process//nitrogen compound metabolic process//organic cyclic compound metabolic process//organic substance biosynthetic process//cellular aromatic compound metabolic process//cellular process//nucleobase-containing compound metabolic process//primary metabolic process//nucleic acid me…	--	--	GO:0003887//GO:0008408//GO:0034061//GO:0005515//GO:0051082//GO:0003674//GO:0031072//GO:0003676//GO:1901363//GO:0004518//GO:0036094//GO:0016787//GO:0003677//GO:0016779//GO:1901265//GO:0000166//GO:0097159//GO:0016772//GO:0003824//GO:0016740//GO:0016788//GO:0005488//GO:0004527	DNA-directed DNA polymerase activity//3'-5' exonuclease activity//DNA polymerase activity//protein binding//unfolded protein binding//molecular_function//heat shock protein binding//nucleic acid binding//heterocyclic compound binding//nuclease activity//small molecule binding//hydrolase activity//DNA binding//nucleotidyltransferase activity//nucleoside phosphate binding//nucleotide binding//organ…	--	--	--	PREDICTED: DNA polymerase delta catalytic subunit [Vitis vinifera]>gi|731387694|ref|XP_010649347.1| PREDICTED: DNA polymerase delta catalytic subunit [Vitis vinifera]>gi|296088521|emb|CBI37512.3| unnamed protein product [Vitis vinifera]
Novel00312	chr5	+	2153205	2156389	3185	0.825513	0.314223	0.852359	0.487269	0.162964	0.249634	19.8747	46.5141	-1.2267	0.029316	0.31105	FALSE	28.7597	47.8979	-0.73591	0.10555	0.55377	FALSE	15.2826	9.74756	0.64878	0.30777	0.75658	FALSE	GO:0015074//GO:0071704//GO:0044237//GO:0008152//GO:0044260//GO:0008150//GO:0034641//GO:1901360//GO:0006807//GO:0046483//GO:0006259//GO:0043170//GO:0090304//GO:0009987//GO:0044238//GO:0006139//GO:0006725	DNA integration//organic substance metabolic process//cellular metabolic process//metabolic process//cellular macromolecule metabolic process//biological_process//cellular nitrogen compound metabolic process//organic cyclic compound metabolic process//nitrogen compound metabolic process//heterocycle metabolic process//DNA metabolic process//macromolecule metabolic process//nucleic acid metabolic …	--	--	GO:0046872//GO:0046914//GO:0005488//GO:0097159//GO:0003676//GO:0003674//GO:0043169//GO:0043167//GO:0008270//GO:1901363	metal ion binding//transition metal ion binding//binding//organic cyclic compound binding//nucleic acid binding//molecular_function//cation binding//ion binding//zinc ion binding//heterocyclic compound binding	no KO assigned | (RefSeq) protein ALWAYS EARLY 2	http://www.genome.jp/dbget-bin/www_bget?vvi:100266555	--	hypothetical protein VITISV_017108 [Vitis vinifera]
Novel00313	chr5	+	3301360	3305331	1139	1.95574	1.4737	2.41632	2.01204	2.16384	2.04702	34.2744	39.038	-0.18775	0.64281	1	FALSE	43.7081	49.0874	-0.16745	0.69166	1	FALSE	45.5611	46.404	-0.026445	0.98703	1	FALSE	--	--	--	--	--	--	--	--	--	PREDICTED: uncharacterized protein LOC104879235 isoform X1 [Vitis vinifera]
Novel00314	chr5	+	3409310	3411421	2112	0.195043	0.181425	0.279619	0.151547	0.545959	0.381248	7.60196	7.52453	0.014771	0.91844	1	FALSE	6.24771	10.5032	-0.74942	0.36176	0.92268	FALSE	15.3042	21.2881	-0.47612	0.52026	0.93118	FALSE	--	--	GO:0031224//GO:0005575//GO:0016020//GO:0044425	intrinsic component of membrane//cellular_component//membrane//membrane part	--	--	--	--	--	hypothetical protein VITISV_042880 [Vitis vinifera]
Novel00315	chr5	+	5460472	5461891	710	0.253244	0.508713	0.586551	0.339896	0.81532	0.549936	7.40036	3.18725	1.2153	0.37773	0.95243	FALSE	4.43027	7.41085	-0.74224	0.52999	1	FALSE	7.53085	10.7821	-0.51776	0.53714	0.94055	FALSE	--	--	--	--	GO:0005488//GO:0046914//GO:0046872//GO:0043169//GO:0008270//GO:0043167//GO:0003674	binding//transition metal ion binding//metal ion binding//cation binding//zinc ion binding//ion binding//molecular_function	--	--	--	PREDICTED: uncharacterized protein LOC104879256 isoform X1 [Vitis vinifera]
Novel00316	chr5	+	8681222	8685178	3828	0.0441255	0.0366446	0.043429	0.0418781	0.0564203	0.0527676	2.3382	2.43772	-0.060134	1	1	FALSE	2.52712	2.46925	0.033422	1	1	FALSE	3.22028	3.18487	0.01595	0.97251	1	FALSE	GO:0006629//GO:0016070//GO:0008152//GO:0019752//GO:0044764//GO:0034660//GO:0071704//GO:0006399//GO:0008033//GO:0044237//GO:0055114//GO:0065007//GO:0046999//GO:0050794//GO:0034641//GO:0008150//GO:0044260//GO:0044710//GO:0043900//GO:0051704//GO:0050789//GO:0032787//GO:0044255//GO:0043170//GO:0006396//GO:0043436//GO:0010467//GO:0006631//GO:0006807//GO:0044763//GO:1901360//GO:0046483//GO:0006082//GO:…	lipid metabolic process//RNA metabolic process//metabolic process//carboxylic acid metabolic process//multi-organism cellular process//ncRNA metabolic process//organic substance metabolic process//tRNA metabolic process//tRNA processing//cellular metabolic process//oxidation-reduction process//biological regulation//regulation of conjugation//regulation of cellular process//cellular nitrogen comp…	GO:0019867//GO:0016020//GO:0005575	outer membrane//membrane//cellular_component	GO:0003857//GO:0051287//GO:1901265//GO:0050660//GO:0097159//GO:0000166//GO:0003824//GO:0016616//GO:0043168//GO:0005488//GO:0071949//GO:0048037//GO:0003674//GO:0016614//GO:0050662//GO:0043167//GO:1901363//GO:0016491//GO:0036094	3-hydroxyacyl-CoA dehydrogenase activity//NAD binding//nucleoside phosphate binding//flavin adenine dinucleotide binding//organic cyclic compound binding//nucleotide binding//catalytic activity//oxidoreductase activity, acting on the CH-OH group of donors, NAD or NADP as acceptor//anion binding//binding//FAD binding//cofactor binding//molecular_function//oxidoreductase activity, acting on CH-OH g…	--	--	--	PREDICTED: long-chain-alcohol oxidase FAO1 [Vitis vinifera]
Novel00317	chr5	+	18143340	18144385	778	0.991156	2.28682	1.71397	3.22201	4.68159	4.34853	36.4662	14.0517	1.3758	0.11771	0.60959	FALSE	46.6646	23.5012	0.98959	0.072305	0.45303	FALSE	66.0546	67.4877	-0.030965	0.87512	1	FALSE	--	--	--	--	--	--	--	--	--	hypothetical protein VITISV_028943 [Vitis vinifera]
Novel00318	chr5	+	19837258	19841062	3753	39.6835	56.5122	41.5463	51.7715	67.234	63.9999	1790.21	1101.18	0.70108	0.081027	0.51404	FALSE	1556.73	1150.22	0.43661	0.12204	0.59382	FALSE	1944.81	1962.55	-0.013098	0.9621	1	FALSE	--	--	--	--	--	--	no KO assigned | (RefSeq) transcription factor IBH1	http://www.genome.jp/dbget-bin/www_bget?vvi:100254977	--	PREDICTED: transcription factor IBH1 [Vitis vinifera]
Novel00319	chr5	+	20477100	20477796	697	1.17325	16.7052	4.43878	32.7553	1.48739	10.108	239.233	14.8892	4.0061	0.00038075	0.021915	UP	419.177	54.7239	2.9373	0.0013496	0.031753	UP	134.46	19.4972	2.7858	0.011982	0.10808	FALSE	GO:0071669//GO:0071555//GO:0008150//GO:0071840//GO:0071554//GO:0009664//GO:0016043//GO:0009987//GO:0045229	plant-type cell wall organization or biogenesis//cell wall organization//biological_process//cellular component organization or biogenesis//cell wall organization or biogenesis//plant-type cell wall organization//cellular component organization//cellular process//external encapsulating structure organization	--	--	GO:0005199//GO:0003674//GO:0005198	structural constituent of cell wall//molecular_function//structural molecule activity	--	--	--	PREDICTED: extensin-like [Vitis vinifera]
Novel00320	chr5	-	3327207	3336864	1165	12.3597	14.2694	9.35765	8.71653	10.8046	10.7818	335.695	257.689	0.38152	0.17409	0.71615	FALSE	192.294	193.373	-0.0080766	1	1	FALSE	245.781	235.953	0.058876	0.84113	1	FALSE	GO:0032774//GO:0006725//GO:0019438//GO:1901576//GO:0031326//GO:0006355//GO:0010468//GO:0090304//GO:0044238//GO:0018130//GO:0006139//GO:0009987//GO:0043170//GO:0010556//GO:2001141//GO:0010467//GO:0034654//GO:1901360//GO:0006807//GO:0046483//GO:0009059//GO:1901362//GO:0019222//GO:0019219//GO:0006351//GO:0065007//GO:0008150//GO:0034641//GO:1903506//GO:0044249//GO:0050794//GO:0051171//GO:0044260//GO:…	RNA biosynthetic process//cellular aromatic compound metabolic process//aromatic compound biosynthetic process//organic substance biosynthetic process//regulation of cellular biosynthetic process//regulation of transcription, DNA-templated//regulation of gene expression//nucleic acid metabolic process//primary metabolic process//heterocycle biosynthetic process//nucleobase-containing compound met…	--	--	GO:1901363//GO:0003677//GO:0003700//GO:0003674//GO:0003676//GO:0001071//GO:0043565//GO:0097159//GO:0005488	heterocyclic compound binding//DNA binding//transcription factor activity, sequence-specific DNA binding//molecular_function//nucleic acid binding//nucleic acid binding transcription factor activity//sequence-specific DNA binding//organic cyclic compound binding//binding	no KO assigned | (RefSeq) protein ALWAYS EARLY 3	http://www.genome.jp/dbget-bin/www_bget?vvi:100261468	--	PREDICTED: protein ALWAYS EARLY 3 [Vitis vinifera]
Novel00321	chr5	-	3864994	3869943	561	24.6898	27.5754	31.2709	30.1001	31.0105	28.6753	313.372	242.331	0.3709	0.33392	0.91166	FALSE	320.498	313.248	0.033011	0.8947	1	FALSE	312.063	325.256	-0.059735	0.80425	1	FALSE	GO:1901576//GO:0044267//GO:0009987//GO:0043603//GO:0044238//GO:0043170//GO:0010467//GO:0006807//GO:0009059//GO:0019538//GO:0044249//GO:1901566//GO:0034641//GO:0008150//GO:0044260//GO:0009058//GO:1901564//GO:0034645//GO:0044271//GO:0006518//GO:0008152//GO:0006412//GO:0071704//GO:0043043//GO:0043604//GO:0044237	organic substance biosynthetic process//cellular protein metabolic process//cellular process//cellular amide metabolic process//primary metabolic process//macromolecule metabolic process//gene expression//nitrogen compound metabolic process//macromolecule biosynthetic process//protein metabolic process//cellular biosynthetic process//organonitrogen compound biosynthetic process//cellular nitrogen…	GO:0032991//GO:0005575//GO:0044444//GO:0044424//GO:0043229//GO:0030529//GO:0005622//GO:0044464//GO:0005737//GO:0043232//GO:0005623//GO:0005840//GO:0043228//GO:0043226	macromolecular complex//cellular_component//cytoplasmic part//intracellular part//intracellular organelle//ribonucleoprotein complex//intracellular//cell part//cytoplasm//intracellular non-membrane-bounded organelle//cell//ribosome//non-membrane-bounded organelle//organelle	GO:0005198//GO:0003674//GO:0003735	structural molecule activity//molecular_function//structural constituent of ribosome	--	--	--	unnamed protein product [Vitis vinifera]
Novel00322	chr5	-	5020828	5021863	1036	0.635136	0.305466	0.609534	0.438598	0.063977	0.214257	6.30117	11.4731	-0.86456	0.38985	0.96174	FALSE	7.98842	11.1258	-0.47792	0.77554	1	FALSE	4.51975	1.26672	1.8351	0.2572	0.69797	FALSE	--	--	--	--	--	--	--	--	--	hypothetical protein VITISV_000591 [Vitis vinifera]
Novel00323	chr5	-	5022133	5023890	1758	0.364984	0.214028	0.339643	0.409179	0.0627893	0.0814978	7.67003	11.2648	-0.55452	0.53752	1	FALSE	13.3435	10.5076	0.3447	0.59931	1	FALSE	2.74813	2.04381	0.42719	0.87659	1	FALSE	GO:0006355//GO:0010468//GO:0090304//GO:0044238//GO:0018130//GO:0006139//GO:0009987//GO:0032774//GO:0006725//GO:0019438//GO:1901576//GO:0031326//GO:0034654//GO:1901360//GO:0006807//GO:0019222//GO:0046483//GO:0009059//GO:1901362//GO:0019219//GO:0043170//GO:0010556//GO:2001141//GO:0010467//GO:0051171//GO:0044260//GO:0034645//GO:0097659//GO:0050789//GO:0009058//GO:0006351//GO:0065007//GO:0008150//GO:…	regulation of transcription, DNA-templated//regulation of gene expression//nucleic acid metabolic process//primary metabolic process//heterocycle biosynthetic process//nucleobase-containing compound metabolic process//cellular process//RNA biosynthetic process//cellular aromatic compound metabolic process//aromatic compound biosynthetic process//organic substance biosynthetic process//regulation …	GO:0044424//GO:0043229//GO:0005575//GO:0005622//GO:0044464//GO:0005634//GO:0043231//GO:0043227//GO:0005623//GO:0043226	intracellular part//intracellular organelle//cellular_component//intracellular//cell part//nucleus//intracellular membrane-bounded organelle//membrane-bounded organelle//cell//organelle	--	--	--	--	--	hypothetical protein VITISV_020846 [Vitis vinifera]
Novel00324	chr5	-	5026315	5028047	1733	0.692075	0.325454	0.588296	0.73376	0.180399	0.113613	11.1873	21.0727	-0.91351	0.23499	0.80891	FALSE	23.1592	17.9322	0.36903	0.57961	1	FALSE	3.8387	5.91948	-0.62485	0.62745	0.98358	FALSE	--	--	--	--	--	--	--	--	--	hypothetical protein VITISV_020846 [Vitis vinifera]
Novel00325	chr5	-	5028652	5031947	3296	0.982626	0.393788	0.831555	0.863697	0.128655	0.15684	26.1477	56.6564	-1.1156	0.022215	0.27329	FALSE	51.6912	48.2154	0.10043	0.80075	1	FALSE	10.194	7.96175	0.35656	0.66004	0.99824	FALSE	--	--	--	--	--	--	--	--	--	PREDICTED: uncharacterized protein LOC104878597, partial [Vitis vinifera]
Novel00326	chr5	-	8681729	8685180	3338	0	0	0	0	0	0	0	0	NA	NA	NA	NA	0	0	NA	NA	NA	NA	0	0	NA	NA	NA	NA	GO:0043170//GO:0006396//GO:0043436//GO:0010467//GO:0006631//GO:0006807//GO:0044763//GO:1901360//GO:0046483//GO:0006082//GO:0006725//GO:0034470//GO:0044281//GO:0090304//GO:0044699//GO:0009987//GO:0000746//GO:0006139//GO:0044238//GO:0006629//GO:0016070//GO:0008152//GO:0019752//GO:0044764//GO:0034660//GO:0071704//GO:0006399//GO:0008033//GO:0044237//GO:0055114//GO:0065007//GO:0046999//GO:0050794//GO:…	macromolecule metabolic process//RNA processing//oxoacid metabolic process//gene expression//fatty acid metabolic process//nitrogen compound metabolic process//single-organism cellular process//organic cyclic compound metabolic process//heterocycle metabolic process//organic acid metabolic process//cellular aromatic compound metabolic process//ncRNA processing//small molecule metabolic process//n…	GO:0005575//GO:0019867//GO:0016020	cellular_component//outer membrane//membrane	GO:0048037//GO:0003674//GO:0016614//GO:0050662//GO:0043167//GO:1901363//GO:0016491//GO:0036094//GO:0003857//GO:0051287//GO:1901265//GO:0050660//GO:0097159//GO:0000166//GO:0003824//GO:0016616//GO:0043168//GO:0005488//GO:0071949	cofactor binding//molecular_function//oxidoreductase activity, acting on CH-OH group of donors//coenzyme binding//ion binding//heterocyclic compound binding//oxidoreductase activity//small molecule binding//3-hydroxyacyl-CoA dehydrogenase activity//NAD binding//nucleoside phosphate binding//flavin adenine dinucleotide binding//organic cyclic compound binding//nucleotide binding//catalytic activit…	--	--	--	PREDICTED: long-chain-alcohol oxidase FAO1 [Vitis vinifera]
Novel00327	chr5	-	8717011	8720091	2894	2.87958	2.46614	2.58817	1.63482	0.73135	1.71364	119.092	122.172	-0.036839	0.94885	1	FALSE	76.1928	110.884	-0.54132	0.06956	0.44296	FALSE	80.2042	32.8686	1.287	0.010203	0.096582	FALSE	--	--	--	--	--	--	K08873 serine/threonine-protein kinase SMG1 [EC:2.7.11.1] | (RefSeq) SMG1; uncharacterized LOC100260579	http://www.genome.jp/dbget-bin/www_bget?vvi:100260579	--	hypothetical protein VITISV_012683 [Vitis vinifera]
Novel00328	chr5	-	8786673	8791081	1234	2.85296	3.0062	2.06588	3.16465	3.79306	2.50743	59.6467	48.6123	0.29512	0.63138	1	FALSE	58.5236	35.7975	0.70916	0.075549	0.46348	FALSE	46.8323	68.7018	-0.55284	0.11474	0.45743	FALSE	--	--	--	--	--	--	--	--	--	--
Novel00329	chr5	-	11469669	11472142	1740	0.289503	0.185937	0.255083	0.37518	0.350557	0.286516	6.5212	8.91111	-0.45047	0.69141	1	FALSE	12.416	7.73415	0.68289	0.53693	1	FALSE	9.57636	11.3783	-0.24873	0.788	1	FALSE	GO:0006725//GO:0044238//GO:0006139//GO:0009987//GO:0090304//GO:0043170//GO:0006259//GO:0046483//GO:1901360//GO:0006807//GO:0008150//GO:0034641//GO:0044260//GO:0008152//GO:0044237//GO:0015074//GO:0071704	cellular aromatic compound metabolic process//primary metabolic process//nucleobase-containing compound metabolic process//cellular process//nucleic acid metabolic process//macromolecule metabolic process//DNA metabolic process//heterocycle metabolic process//organic cyclic compound metabolic process//nitrogen compound metabolic process//biological_process//cellular nitrogen compound metabolic pr…	--	--	GO:0003674//GO:0005515//GO:0046983//GO:0005488	molecular_function//protein binding//protein dimerization activity//binding	--	--	--	PREDICTED: uncharacterized protein LOC104879161 [Vitis vinifera]
Novel00330	chr5	-	14545247	14546339	619	4.31239	4.40905	5.23109	4.92797	4.10587	5.58011	55.2464	47.5778	0.21559	0.61629	1	FALSE	57.9603	57.4449	0.012886	0.96695	1	FALSE	67.5449	47.7746	0.4996	0.14564	0.52292	FALSE	--	--	--	--	--	--	--	--	--	PREDICTED: ubiquitin carboxyl-terminal hydrolase 2 [Vitis vinifera]
Novel00331	chr5	-	16036948	16038064	970	0.342683	0.39866	0.703551	0.211337	0.306791	0.243562	7.77258	6.0024	0.37285	0.71271	1	FALSE	3.80898	12.0514	-1.6617	0.072554	0.45372	FALSE	4.55225	5.66096	-0.31447	0.86316	1	FALSE	--	--	--	--	GO:0043168//GO:0032559//GO:0005488//GO:0030554//GO:0017076//GO:0000166//GO:0097159//GO:0001882//GO:1901265//GO:0097367//GO:0032549//GO:0001883//GO:0032555//GO:0032550//GO:0043531//GO:0036094//GO:0043167//GO:0032553//GO:1901363//GO:0003674	anion binding//adenyl ribonucleotide binding//binding//adenyl nucleotide binding//purine nucleotide binding//nucleotide binding//organic cyclic compound binding//nucleoside binding//nucleoside phosphate binding//carbohydrate derivative binding//ribonucleoside binding//purine nucleoside binding//purine ribonucleotide binding//purine ribonucleoside binding//ADP binding//small molecule binding//ion …	--	--	--	PREDICTED: TMV resistance protein N-like isoform X2 [Vitis vinifera]
Novel00332	chr5	-	16230972	16231419	302	0.55455	0.717673	1.3898	0.576843	0	1.83063	4.28834	3.07784	0.4785	0.73299	1	FALSE	3.31802	7.41306	-1.1597	0.27833	0.84323	FALSE	11.1791	0	Inf	0.0029521	0.039336	UP	--	--	--	--	--	--	no KO assigned | (RefSeq) TMV resistance protein N	http://www.genome.jp/dbget-bin/www_bget?vvi:100250170	--	PREDICTED: TMV resistance protein N-like [Vitis vinifera]
Novel00333	chr5	-	18298399	18301431	2661	1.22448	1.23989	1.66935	1.41087	1.16947	0.785538	66.9454	57.6233	0.21633	0.64276	1	FALSE	71.2824	78.7606	-0.14393	0.68191	1	FALSE	40.789	58.2056	-0.51298	0.14709	0.52607	FALSE	GO:0051641//GO:0034641//GO:0008150//GO:0044249//GO:0046907//GO:1901566//GO:0015031//GO:0006810//GO:0033036//GO:0051179//GO:0042364//GO:0044710//GO:1901564//GO:0009058//GO:0033013//GO:0009110//GO:0045184//GO:0034613//GO:0044271//GO:0051234//GO:0008152//GO:0071704//GO:0044283//GO:0044237//GO:0016192//GO:0070727//GO:0006725//GO:0006767//GO:1901576//GO:0019438//GO:0009235//GO:0044699//GO:0051649//GO:…	cellular localization//cellular nitrogen compound metabolic process//biological_process//cellular biosynthetic process//intracellular transport//organonitrogen compound biosynthetic process//protein transport//transport//macromolecule localization//localization//water-soluble vitamin biosynthetic process//single-organism metabolic process//organonitrogen compound metabolic process//biosynthetic p…	--	--	GO:0003824//GO:0016829//GO:0003674//GO:0016852	catalytic activity//lyase activity//molecular_function//sirohydrochlorin cobaltochelatase activity	--	--	--	PREDICTED: pentatricopeptide repeat-containing protein At4g14190, chloroplastic isoform X1 [Vitis vinifera]
Novel00334	chr5	-	22043951	22044859	909	0.567663	4.31944	0.134648	2.26024	0.130414	2.33464	81.1768	9.00898	3.1716	0.023868	0.28361	FALSE	36.3991	2.16253	4.0731	0.069972	0.44403	FALSE	41.2303	2.27339	4.1808	1.3606e-11	3.0289e-09	UP	--	--	--	--	--	--	--	--	--	--
Novel00335	chr6	+	1689511	1692410	2717	0.511366	0.535346	0.658856	0.703425	0.950203	0.619748	24.4272	20.3714	0.26194	0.70386	1	FALSE	29.3596	26.2472	0.16167	0.72913	1	FALSE	26.7987	40.0025	-0.57793	0.18714	0.59703	FALSE	--	--	--	--	--	--	--	--	--	PREDICTED: pentatricopeptide repeat-containing protein At5g59600-like [Vitis vinifera]
Novel00336	chr6	+	2596899	2602238	3645	0.770387	0.604389	0.729977	0.565068	0.480477	0.498359	43.1773	47.782	-0.14619	0.73902	1	FALSE	37.7558	45.4135	-0.26642	0.60903	1	FALSE	33.9621	31.6845	0.10015	0.82409	1	FALSE	--	--	--	--	--	--	--	--	--	PREDICTED: pentatricopeptide repeat-containing protein At2g33680-like [Vitis vinifera]>gi|731392816|ref|XP_010651229.1| PREDICTED: pentatricopeptide repeat-containing protein At2g33680-like [Vitis vinifera]>gi|731392818|ref|XP_010651230.1| PREDICTED: pentatricopeptide repeat-containing protein At2g33680-like [Vitis vinifera]>gi|731392820|ref|XP_010651231.1| PREDICTED: pentatricopeptide repeat-con…
Novel00337	chr6	+	2804384	2805670	1215	0.928708	0.74484	0.140388	0.136028	0.168211	0.0855214	18.5017	19.3739	-0.066453	0.84179	1	FALSE	3.16179	3.08505	0.03545	1	1	FALSE	2.03459	3.75052	-0.88236	0.57019	0.96023	FALSE	GO:0031323//GO:0051252//GO:0044237//GO:2000112//GO:0080090//GO:0071704//GO:0016070//GO:0008152//GO:0060255//GO:0044271//GO:0009889//GO:0009058//GO:0050789//GO:0097659//GO:0034645//GO:0044260//GO:0051171//GO:0044249//GO:0050794//GO:1903506//GO:0008150//GO:0034641//GO:0065007//GO:0006351//GO:0019219//GO:1901362//GO:0009059//GO:0046483//GO:0019222//GO:0006807//GO:1901360//GO:0034654//GO:0010467//GO:…	regulation of cellular metabolic process//regulation of RNA metabolic process//cellular metabolic process//regulation of cellular macromolecule biosynthetic process//regulation of primary metabolic process//organic substance metabolic process//RNA metabolic process//metabolic process//regulation of macromolecule metabolic process//cellular nitrogen compound biosynthetic process//regulation of bio…	--	--	GO:0005488//GO:0097159//GO:0003676//GO:0003674//GO:0003677//GO:1901363	binding//organic cyclic compound binding//nucleic acid binding//molecular_function//DNA binding//heterocyclic compound binding	--	--	--	--
Novel00338	chr6	+	4395173	4397422	1262	0.284716	0.132929	0.57858	0.469027	0.0801303	0.13341	3.37003	6.31681	-0.90644	0.52911	1	FALSE	10.9467	12.6834	-0.21245	0.88481	1	FALSE	3.31434	1.93783	0.77428	0.66211	0.99949	FALSE	--	--	--	--	--	--	--	--	--	hypothetical protein VITISV_001479 [Vitis vinifera]
Novel00339	chr6	+	4540288	4540812	408	19.703	27.8031	17.9101	14.3096	15.4066	22.0422	231.24	140.055	0.7234	0.16857	0.70841	FALSE	112.754	130.847	-0.21469	0.40275	0.94503	FALSE	174.508	118.17	0.56243	0.02473	0.17816	FALSE	--	--	--	--	--	--	--	--	--	--
Novel00340	chr6	+	4546618	4548560	1121	2.20371	2.5697	1.95434	2.31024	3.66024	8.47255	57.6986	44.2046	0.38434	0.42014	0.98006	FALSE	50.553	38.9014	0.37797	0.52782	1	FALSE	185.852	77.7794	1.2567	2.084e-06	0.00010904	UP	--	--	--	--	--	--	--	--	--	hypothetical protein VITISV_009600 [Vitis vinifera]
Novel00341	chr6	+	12976602	12979244	1019	0.906506	0.497569	0.700854	1.05578	1.04761	0.49576	10.2194	16.4	-0.68239	0.4172	0.97849	FALSE	19.5046	12.669	0.62252	0.41264	0.94884	FALSE	9.98431	19.9325	-0.99739	0.089373	0.39701	FALSE	--	--	--	--	--	--	--	--	--	hypothetical protein VITISV_006820 [Vitis vinifera]
Novel00342	chr6	+	17895651	17904144	4130	5.66711	35.7981	5.80514	12.6577	3.3271	4.5287	1383.78	196.104	2.8189	1.9136e-21	9.0757e-18	UP	456.135	195.934	1.2191	4.5765e-06	0.00032144	UP	169.681	121.478	0.48213	0.18745	0.59756	FALSE	--	--	--	--	--	--	no KO assigned | (RefSeq) receptor-like protein 12	http://www.genome.jp/dbget-bin/www_bget?vvi:100257781	--	Hypothetical protein [Arabidopsis thaliana]
Novel00343	chr6	+	19094201	19095851	1178	0.285651	0	0.221877	0.172961	0.0565567	0.0924433	0	5.87942	#NAME?	0.022661	0.27562	FALSE	3.88753	4.63252	-0.25294	0.90324	1	FALSE	2.25441	1.26621	0.83224	0.76864	1	FALSE	--	--	--	--	--	--	--	--	--	PREDICTED: protein ROS1-like [Vitis vinifera]
Novel00344	chr6	-	805788	808963	3004	0.555955	0.243578	0.335831	0.380236	0.0598297	0.043221	14.8462	29.5096	-0.99109	0.11343	0.60183	FALSE	21.364	17.9189	0.2537	0.61896	1	FALSE	2.58001	3.38655	-0.39244	0.82579	1	FALSE	GO:0045861//GO:0043412//GO:0051248//GO:0009892//GO:0044764//GO:0008152//GO:0060255//GO:0044703//GO:0019058//GO:0006915//GO:0048519//GO:0010941//GO:0031324//GO:0010466//GO:0080090//GO:0071704//GO:0016310//GO:0048544//GO:0044237//GO:0031323//GO:0009875//GO:0006508//GO:0019538//GO:0052548//GO:0065007//GO:0044092//GO:0032268//GO:0008150//GO:0050794//GO:0010951//GO:0022414//GO:0050790//GO:0042981//GO:…	negative regulation of proteolysis//macromolecule modification//negative regulation of protein metabolic process//negative regulation of metabolic process//multi-organism cellular process//metabolic process//regulation of macromolecule metabolic process//multi-organism reproductive process//viral life cycle//apoptotic process//negative regulation of biological process//regulation of cell death//n…	GO:0031902//GO:0043234//GO:0044422//GO:0098805//GO:0005770//GO:0043226//GO:0010008//GO:0043227//GO:0005768//GO:0012505//GO:0098796//GO:0005623//GO:0016020//GO:0045121//GO:0031090//GO:0071986//GO:0044425//GO:0043231//GO:0005622//GO:0098589//GO:0098588//GO:0044464//GO:0044446//GO:0005737//GO:0032991//GO:0005575//GO:0044444//GO:0044424//GO:0044440//GO:0043229	late endosome membrane//protein complex//organelle part//whole membrane//late endosome//organelle//endosome membrane//membrane-bounded organelle//endosome//endomembrane system//membrane protein complex//cell//membrane//membrane raft//organelle membrane//Ragulator complex//membrane part//intracellular membrane-bounded organelle//intracellular//membrane region//bounding membrane of organelle//cell …	GO:0032549//GO:0016773//GO:0001883//GO:0032555//GO:0001882//GO:0016301//GO:1901265//GO:0097367//GO:0016740//GO:0017076//GO:0000166//GO:0097159//GO:0016772//GO:0003824//GO:0043168//GO:0032559//GO:0030554//GO:0005488//GO:0003674//GO:0035639//GO:0004672//GO:0043167//GO:1901363//GO:0032553//GO:0005524//GO:0032550//GO:0036094	ribonucleoside binding//phosphotransferase activity, alcohol group as acceptor//purine nucleoside binding//purine ribonucleotide binding//nucleoside binding//kinase activity//nucleoside phosphate binding//carbohydrate derivative binding//transferase activity//purine nucleotide binding//nucleotide binding//organic cyclic compound binding//transferase activity, transferring phosphorus-containing gr…	no KO assigned | (RefSeq) G-type lectin S-receptor-like serine/threonine-protein kinase SD3-1	http://www.genome.jp/dbget-bin/www_bget?vvi:100267225	--	PREDICTED: G-type lectin S-receptor-like serine/threonine-protein kinase SD3-1 [Vitis vinifera]
Novel00345	chr6	-	2151891	2163448	2100	0.263713	0.234593	0.353789	0.323885	0.058673	0.122498	9.79218	9.53867	0.037841	1	1	FALSE	12.5686	12.6765	-0.012328	1	1	FALSE	4.92927	2.14927	1.1975	0.4413	0.88359	FALSE	--	--	--	--	--	--	--	--	--	hypothetical protein VITISV_010644 [Vitis vinifera]
Novel00346	chr6	-	3838976	3840155	845	64.5819	49.7397	63.0608	60.4283	56.2	57.043	854.316	960.646	-0.16923	0.47615	1	FALSE	977.571	954.338	0.034701	0.91903	1	FALSE	942.219	894.258	0.075372	0.66541	1	FALSE	--	--	--	--	--	--	--	--	--	unnamed protein product [Vitis vinifera]
Novel00347	chr6	-	3998277	4001920	3625	21.5742	27.0087	21.7824	25.6414	29.5135	29.5097	1138.53	795.736	0.51681	0.065795	0.46576	FALSE	1018.98	808.989	0.33293	0.1405	0.63545	FALSE	1196.22	1152.72	0.053436	0.78302	1	FALSE	--	--	--	--	GO:0043167//GO:0008270//GO:0043169//GO:0003674//GO:0005488//GO:0046872//GO:0046914	ion binding//zinc ion binding//cation binding//molecular_function//binding//metal ion binding//transition metal ion binding	no KO assigned | (RefSeq) uncharacterized LOC100251845	http://www.genome.jp/dbget-bin/www_bget?vvi:100251845	--	PREDICTED: uncharacterized protein LOC100251845 [Vitis vinifera]
Novel00348	chr6	-	6345152	6348819	3039	0.48284	0.364022	0.522783	0.306159	0.562794	0.520725	22.1724	25.8618	-0.22206	0.7509	1	FALSE	17.7273	28.1174	-0.66549	0.20744	0.75671	FALSE	31.4	31.8629	-0.021114	0.86312	1	FALSE	--	--	--	--	GO:0003676//GO:0046983//GO:0005515//GO:0003674//GO:0003677//GO:1901363//GO:0005488//GO:0097159	nucleic acid binding//protein dimerization activity//protein binding//molecular_function//DNA binding//heterocyclic compound binding//binding//organic cyclic compound binding	--	--	--	PREDICTED: uncharacterized protein LOC104879612 [Vitis vinifera]
Novel00349	chr6	-	8170975	8172026	867	7.3575	6.39573	7.77921	5.73747	5.07874	5.15199	76.3572	75.8597	0.0094307	0.94759	1	FALSE	63.7876	81.7818	-0.3585	0.31714	0.88257	FALSE	59.3319	56.4699	0.071325	0.83415	1	FALSE	--	--	--	--	--	--	--	--	--	PREDICTED: BRCA1-A complex subunit Abraxas [Nelumbo nucifera]>gi|720003534|ref|XP_010257023.1| PREDICTED: BRCA1-A complex subunit Abraxas [Nelumbo nucifera]>gi|720003537|ref|XP_010257024.1| PREDICTED: BRCA1-A complex subunit Abraxas [Nelumbo nucifera]>gi|720003541|ref|XP_010257025.1| PREDICTED: BRCA1-A complex subunit Abraxas [Nelumbo nucifera]>gi|720003544|ref|XP_010257026.1| PREDICTED: BRCA1-A …
Novel00350	chr6	-	9005736	9008190	1129	3.05778	1.68911	1.7043	1.01752	0.351529	1.49723	31.9713	50.2659	-0.6528	0.1712	0.71148	FALSE	17.879	27.8366	-0.63871	0.41113	0.94777	FALSE	27.2493	6.25709	2.1227	0.00028805	0.006523	UP	--	--	--	--	--	--	--	--	--	Uncharacterized protein TCM_019739 [Theobroma cacao]>gi|508712601|gb|EOY04498.1| Uncharacterized protein TCM_019739 [Theobroma cacao]
Novel00351	chr6	-	14578382	14581013	878	0.859185	0.28773	0.464419	0.632783	0.168115	0.387329	5.11249	13.0624	-1.3533	0.14897	0.67134	FALSE	10.3254	7.11361	0.53754	0.50451	0.99652	FALSE	6.54555	2.79196	1.2292	0.46211	0.89651	FALSE	--	--	--	--	GO:0005488//GO:0003674//GO:0005515	binding//molecular_function//protein binding	--	--	--	unnamed protein product [Vitis vinifera]
Novel00352	chr6	-	18683676	18693079	2428	2.91457	2.96163	3.41013	3.27619	2.35014	2.6756	89.0199	75.7948	0.23203	0.62417	1	FALSE	91.8554	89.5877	0.036065	0.88631	1	FALSE	77.1953	65.5257	0.23645	0.45644	0.89186	FALSE	--	--	--	--	--	--	--	--	--	hypothetical protein VITISV_033026 [Vitis vinifera]
Novel00353	chr7	+	1935113	1944434	2237	8.89361	8.61745	5.44112	3.82578	1.7918	5.56302	379.19	342.42	0.14715	0.62438	1	FALSE	160.653	210.047	-0.38676	0.11834	0.5853	FALSE	236.342	73.7874	1.6794	9.2238e-11	1.6122e-08	UP	--	--	--	--	--	--	--	--	--	PREDICTED: putative E3 ubiquitin-protein ligase RF298 [Fragaria vesca subsp. vesca]
Novel00354	chr7	+	2634929	2643022	2339	6.39956	3.69594	6.66409	4.94313	4.46966	3.57018	139.437	211.704	-0.60244	0.072134	0.48627	FALSE	175.194	222.948	-0.34775	0.1978	0.74147	FALSE	131.303	158.171	-0.26858	0.30337	0.75251	FALSE	GO:0006508//GO:0019538//GO:0008150//GO:0008152//GO:0071704//GO:0044238//GO:0043170	proteolysis//protein metabolic process//biological_process//metabolic process//organic substance metabolic process//primary metabolic process//macromolecule metabolic process	GO:0016020//GO:0005575	membrane//cellular_component	GO:0070011//GO:0003824//GO:0017171//GO:0004252//GO:0004175//GO:0008236//GO:0016787//GO:0003674//GO:0008233	peptidase activity, acting on L-amino acid peptides//catalytic activity//serine hydrolase activity//serine-type endopeptidase activity//endopeptidase activity//serine-type peptidase activity//hydrolase activity//molecular_function//peptidase activity	--	--	--	--
Novel00355	chr7	+	5049865	5053296	3098	0.645554	0.201366	0.471707	0.273624	0.0761028	0.0582376	11.0855	31.1928	-1.4925	0.024323	0.28483	FALSE	14.2004	22.8689	-0.68746	0.26304	0.82632	FALSE	3.06281	3.9046	-0.35032	0.87576	1	FALSE	--	--	--	--	--	--	--	--	--	hypothetical protein POPTR_0013s10690g [Populus trichocarpa]>gi|550325462|gb|ERP53988.1| hypothetical protein POPTR_0013s10690g [Populus trichocarpa]
Novel00356	chr7	+	8076256	8077030	775	2.27348	1.50659	2.30366	2.37673	2.61694	2.24	23.597	31.1411	-0.40022	0.49587	1	FALSE	35.667	32.0832	0.15277	0.80164	1	FALSE	33.7516	37.8139	-0.16396	0.68431	1	FALSE	--	--	--	--	--	--	--	--	--	--
Novel00357	chr7	+	9661912	9662492	581	5.7736	2.8503	5.92739	3.665	1.49256	2.43705	33.3761	59.1664	-0.82596	0.081499	0.51532	FALSE	39.6439	60.8719	-0.61868	0.12947	0.61229	FALSE	27.626	16.4178	0.75077	0.11554	0.45892	FALSE	--	--	--	--	--	--	no KO assigned | (RefSeq) uncharacterized LOC100251812	http://www.genome.jp/dbget-bin/www_bget?vvi:100251812	--	hypothetical protein VITISV_041237 [Vitis vinifera]
Novel00358	chr7	+	13366706	13370256	811	0.641735	0.944923	0.235553	2.52758	0.235962	0.422507	15.3251	9.18863	0.73798	0.35967	0.93673	FALSE	40.507	3.39634	3.5761	0.0031811	0.059699	FALSE	6.75417	3.56956	0.92003	0.41475	0.86061	FALSE	GO:0050789//GO:0033036//GO:0006810//GO:0000160//GO:0051179//GO:0040011//GO:0008150//GO:0048870//GO:0050794//GO:0051674//GO:0019538//GO:0065007//GO:0051716//GO:0071704//GO:1902578//GO:0051234//GO:0008152//GO:0035556//GO:0006869//GO:0044238//GO:0009987//GO:0044699//GO:0007165//GO:0006928//GO:0050896//GO:0044765//GO:0071702//GO:0023052//GO:0044763//GO:0010876//GO:0042157//GO:0044700//GO:0007154//GO:…	regulation of biological process//macromolecule localization//transport//phosphorelay signal transduction system//localization//locomotion//biological_process//cell motility//regulation of cellular process//localization of cell//protein metabolic process//biological regulation//cellular response to stimulus//organic substance metabolic process//single-organism localization//establishment of local…	GO:0044425//GO:0016021//GO:0005623//GO:0016020//GO:0043226//GO:0005576//GO:0005929//GO:0042995//GO:0031514//GO:0005575//GO:0031224//GO:0044464	membrane part//integral component of membrane//cell//membrane//organelle//extracellular region//cilium//cell projection//motile cilium//cellular_component//intrinsic component of membrane//cell part	GO:0005488//GO:0004872//GO:0016772//GO:0004673//GO:0003824//GO:0008289//GO:0016740//GO:0005057//GO:0016301//GO:0016775//GO:0004871//GO:0016773//GO:0000155//GO:0038023//GO:0060089//GO:0004672//GO:0046983//GO:0003674//GO:0005515	binding//receptor activity//transferase activity, transferring phosphorus-containing groups//protein histidine kinase activity//catalytic activity//lipid binding//transferase activity//receptor signaling protein activity//kinase activity//phosphotransferase activity, nitrogenous group as acceptor//signal transducer activity//phosphotransferase activity, alcohol group as acceptor//phosphorelay sen…	--	--	--	hypothetical protein VITISV_001034 [Vitis vinifera]
Novel00359	chr7	+	13376391	13377269	601	15.3009	13.6195	17.3081	16.5317	11.2404	12.9282	164.745	163.835	0.0079922	0.91229	1	FALSE	190.13	185.821	0.033071	0.91471	1	FALSE	153.345	128.163	0.25879	0.38319	0.82964	FALSE	GO:0036211//GO:0006464//GO:0006793//GO:0043170//GO:0009987//GO:0044238//GO:0044267//GO:0006796//GO:0016310//GO:0044237//GO:0071704//GO:0008152//GO:0043412//GO:0044260//GO:0006468//GO:0008150//GO:0019538	protein modification process//cellular protein modification process//phosphorus metabolic process//macromolecule metabolic process//cellular process//primary metabolic process//cellular protein metabolic process//phosphate-containing compound metabolic process//phosphorylation//cellular metabolic process//organic substance metabolic process//metabolic process//macromolecule modification//cellular…	GO:0005575//GO:0016020	cellular_component//membrane	GO:0035639//GO:0003674//GO:0036094//GO:0032550//GO:0005524//GO:1901363//GO:0032553//GO:0004672//GO:0043167//GO:0097367//GO:1901265//GO:0016301//GO:0001882//GO:0001883//GO:0032555//GO:0016773//GO:0032549//GO:0005488//GO:0030554//GO:0032559//GO:0043168//GO:0000166//GO:0016772//GO:0097159//GO:0003824//GO:0017076//GO:0016740	purine ribonucleoside triphosphate binding//molecular_function//small molecule binding//purine ribonucleoside binding//ATP binding//heterocyclic compound binding//ribonucleotide binding//protein kinase activity//ion binding//carbohydrate derivative binding//nucleoside phosphate binding//kinase activity//nucleoside binding//purine nucleoside binding//purine ribonucleotide binding//phosphotransfera…	--	--	--	PREDICTED: G-type lectin S-receptor-like serine/threonine-protein kinase CES101 [Vitis vinifera]
Novel00360	chr7	+	17871615	17884423	1474	7.94854	8.20829	6.90337	6.11919	5.23799	7.49422	243.723	208.024	0.22849	0.42168	0.98124	FALSE	171.539	180.644	-0.074612	0.80153	1	FALSE	215.428	145.163	0.56954	0.018819	0.14837	FALSE	--	--	--	--	--	--	--	--	--	unnamed protein product [Vitis vinifera]
Novel00361	chr7	+	18981262	18987404	1858	1.4397	1.99572	1.38934	2.51201	1.40669	1.01358	75.9671	47.167	0.6876	0.18689	0.73876	FALSE	89.8496	46.0083	0.96562	0.0059921	0.09154	FALSE	36.7726	49.1524	-0.41863	0.2554	0.69623	FALSE	--	--	--	--	--	--	no KO assigned | (RefSeq) uncharacterized LOC100257607	http://www.genome.jp/dbget-bin/www_bget?vvi:100257607	--	PREDICTED: uncharacterized protein LOC100257607 [Vitis vinifera]
Novel00362	chr7	+	19756438	19759781	727	54.8257	31.8151	44.3556	32.3404	34.936	32.1624	443.835	662.755	-0.57845	0.044882	0.38313	FALSE	425.807	547.024	-0.36141	0.10713	0.55682	FALSE	433.786	453.982	-0.065651	0.79236	1	FALSE	--	--	--	--	--	--	--	--	--	PREDICTED: uncharacterized protein LOC100262774 [Vitis vinifera]
Novel00363	chr7	-	243568	247370	914	8.50441	6.29387	9.10681	6.91154	5.70714	4.53694	115.275	135.597	-0.23425	0.48764	1	FALSE	119.494	146.655	-0.29549	0.28356	0.84974	FALSE	80.6948	97.3959	-0.27139	0.36209	0.81412	FALSE	GO:0008150//GO:0034641//GO:0044249//GO:0006351//GO:0034645//GO:0097659//GO:0009058//GO:0044260//GO:0008152//GO:0016070//GO:0044271//GO:0044237//GO:0071704//GO:0032774//GO:0006725//GO:0019438//GO:1901576//GO:0044238//GO:0018130//GO:0006139//GO:0009987//GO:0090304//GO:0010467//GO:0043170//GO:0046483//GO:0009059//GO:1901362//GO:0034654//GO:1901360//GO:0006807	biological_process//cellular nitrogen compound metabolic process//cellular biosynthetic process//transcription, DNA-templated//cellular macromolecule biosynthetic process//nucleic acid-templated transcription//biosynthetic process//cellular macromolecule metabolic process//metabolic process//RNA metabolic process//cellular nitrogen compound biosynthetic process//cellular metabolic process//organi…	--	--	GO:0003824//GO:0016772//GO:0034062//GO:0016740//GO:0016779//GO:0003899//GO:0003674	catalytic activity//transferase activity, transferring phosphorus-containing groups//RNA polymerase activity//transferase activity//nucleotidyltransferase activity//DNA-directed RNA polymerase activity//molecular_function	--	--	--	PREDICTED: DNA-directed RNA polymerase III subunit RPC8 [Vitis vinifera]>gi|297735498|emb|CBI17938.3| unnamed protein product [Vitis vinifera]
Novel00364	chr7	-	1096078	1098942	736	137.411	106.031	162.569	128.694	102.203	110.717	1578.39	1775.9	-0.1701	0.47411	1	FALSE	1819.89	2135.37	-0.23063	0.23246	0.79053	FALSE	1591.13	1420.26	0.16389	0.37466	0.82287	FALSE	GO:0009987//GO:0043603//GO:0044238//GO:0044267//GO:1901576//GO:0009059//GO:0006807//GO:0010467//GO:0043170//GO:0009058//GO:1901564//GO:0034645//GO:0044260//GO:1901566//GO:0044249//GO:0034641//GO:0008150//GO:0019538//GO:0043043//GO:0044237//GO:0043604//GO:0006412//GO:0071704//GO:0006518//GO:0008152//GO:0044271	cellular process//cellular amide metabolic process//primary metabolic process//cellular protein metabolic process//organic substance biosynthetic process//macromolecule biosynthetic process//nitrogen compound metabolic process//gene expression//macromolecule metabolic process//biosynthetic process//organonitrogen compound metabolic process//cellular macromolecule biosynthetic process//cellular ma…	GO:0043229//GO:0044424//GO:0044444//GO:0005575//GO:0032991//GO:0043232//GO:0005737//GO:0044464//GO:0030529//GO:0005622//GO:0005623//GO:0043228//GO:0043226//GO:0005840	intracellular organelle//intracellular part//cytoplasmic part//cellular_component//macromolecular complex//intracellular non-membrane-bounded organelle//cytoplasm//cell part//ribonucleoprotein complex//intracellular//cell//non-membrane-bounded organelle//organelle//ribosome	GO:0005198//GO:1901363//GO:0003676//GO:0003674//GO:0003735//GO:0005488//GO:0003723//GO:0097159	structural molecule activity//heterocyclic compound binding//nucleic acid binding//molecular_function//structural constituent of ribosome//binding//RNA binding//organic cyclic compound binding	--	--	--	unnamed protein product [Vitis vinifera]
Novel00365	chr7	-	2156966	2169121	4342	7.34545	5.38017	7.50521	5.90034	5.85993	4.98244	468.236	560.563	-0.25964	0.37963	0.95323	FALSE	484.939	575.903	-0.24802	0.26074	0.82389	FALSE	418.953	474.553	-0.17978	0.44504	0.88499	FALSE	--	--	GO:0005575//GO:0019028//GO:0044423//GO:0019012	cellular_component//viral capsid//virion part//virion	GO:0005488//GO:0005515//GO:0003674	binding//protein binding//molecular_function	--	--	--	PREDICTED: sister-chromatid cohesion protein 3 isoform X1 [Vitis vinifera]
Novel00366	chr7	-	2614943	2616103	1052	0.506444	0.441277	0.857997	0.450857	0.522313	0.678176	8.31938	8.39068	-0.012313	1	1	FALSE	8.25798	14.2062	-0.78266	0.2469	0.80688	FALSE	12.3445	9.0749	0.44391	0.55822	0.95252	FALSE	--	--	--	--	--	--	--	--	--	--
Novel00367	chr7	-	7234833	7238294	1321	2.77896	1.75805	4.51143	0.895814	0.79369	0.22386	43.3214	59.1515	-0.44933	0.42767	0.98269	FALSE	21.048	99.8874	-2.2466	0.016861	0.18623	FALSE	5.32814	18.3556	-1.7845	0.011115	0.10253	FALSE	--	--	--	--	--	--	--	--	--	conserved hypothetical protein [Ricinus communis]>gi|223534118|gb|EEF35835.1| conserved hypothetical protein [Ricinus communis]
Novel00368	chr7	-	11255307	11255838	422	1.20954	0.241551	0.368933	1.695	0.0404704	0.206504	2.06644	9.18636	-2.1523	0.11589	0.60705	FALSE	13.5809	2.77996	2.2884	0.012659	0.15396	FALSE	1.71991	0.336069	2.3555	0.44793	0.88664	FALSE	--	--	--	--	--	--	--	--	--	PREDICTED: uncharacterized protein LOC104879870 [Vitis vinifera]
Novel00369	chr7	-	15502928	15504213	889	0.079995	0.0977039	0.117799	0.106287	0.81881	0.296901	1.79678	1.25512	0.51758	0.96601	1	FALSE	1.80139	1.85434	-0.041802	1	1	FALSE	5.09739	13.45	-1.3998	0.068284	0.33858	FALSE	GO:0044085//GO:0032506//GO:0044271//GO:0061640//GO:0000917//GO:0006352//GO:0016070//GO:0022607//GO:0008152//GO:0071704//GO:0022402//GO:0044237//GO:0000281//GO:0006351//GO:0044249//GO:1902410//GO:0071840//GO:0008150//GO:0034641//GO:0044260//GO:0043093//GO:0009058//GO:0097659//GO:0034645//GO:0043170//GO:0010467//GO:0051301//GO:0090529//GO:0006383//GO:0000278//GO:0019954//GO:1903047//GO:0006807//GO:…	cellular component biogenesis//cytokinetic process//cellular nitrogen compound biosynthetic process//cytoskeleton-dependent cytokinesis//barrier septum assembly//DNA-templated transcription, initiation//RNA metabolic process//cellular component assembly//metabolic process//organic substance metabolic process//cell cycle process//cellular metabolic process//mitotic cytokinesis//transcription, DNA-…	GO:0043226//GO:0043227//GO:0005623//GO:0043231//GO:0005622//GO:0005634//GO:0044464//GO:0005737//GO:0005575//GO:0044424//GO:0043229	organelle//membrane-bounded organelle//cell//intracellular membrane-bounded organelle//intracellular//nucleus//cell part//cytoplasm//cellular_component//intracellular part//intracellular organelle	GO:0001071//GO:0003674//GO:0003700	nucleic acid binding transcription factor activity//molecular_function//transcription factor activity, sequence-specific DNA binding	no KO assigned | (RefSeq) uncharacterized LOC100249412	http://www.genome.jp/dbget-bin/www_bget?vvi:100249412	--	PREDICTED: uncharacterized protein LOC104587266 [Nelumbo nucifera]
Novel00370	chr8	+	938676	939395	558	1.49092	1.52337	2.00054	1.44071	1.59596	1.25821	17.2387	14.78	0.222	0.7839	1	FALSE	15.2894	19.7654	-0.37044	0.58029	1	FALSE	13.7082	16.5811	-0.2745	0.62663	0.98302	FALSE	--	--	--	--	--	--	--	--	--	--
Novel00371	chr8	+	10928390	10929599	1190	149.213	146.063	235.926	125.82	241.18	241.29	2120.13	1933.11	0.13323	0.59844	1	FALSE	1721.14	3025.07	-0.8136	0.00013514	0.00541	DOWN	3429.85	3274.67	0.066795	0.76404	1	FALSE	--	--	--	--	--	--	no KO assigned | (RefSeq) receptor-like protein kinase FERONIA	http://www.genome.jp/dbget-bin/www_bget?vvi:100242441	--	PREDICTED: receptor-like protein kinase FERONIA [Vitis vinifera]
Novel00372	chr8	+	12668301	12670810	2216	1.2347	0.363098	0.553044	0.462215	0.224524	0.0491449	13.8076	40.2237	-1.5426	0.10302	0.57437	FALSE	15.9438	18.5368	-0.2174	0.86838	1	FALSE	1.80411	7.83866	-2.1193	0.051228	0.2864	FALSE	GO:0071704//GO:0008152//GO:0008150//GO:0006508//GO:0019538//GO:0043170//GO:0044238	organic substance metabolic process//metabolic process//biological_process//proteolysis//protein metabolic process//macromolecule metabolic process//primary metabolic process	GO:0044425//GO:0016021//GO:0016020//GO:0031224//GO:0005575	membrane part//integral component of membrane//membrane//intrinsic component of membrane//cellular_component	GO:0008237//GO:0004222//GO:0003824//GO:0070011//GO:0008233//GO:0003674//GO:0016787//GO:0004175	metallopeptidase activity//metalloendopeptidase activity//catalytic activity//peptidase activity, acting on L-amino acid peptides//peptidase activity//molecular_function//hydrolase activity//endopeptidase activity	--	--	--	PREDICTED: uncharacterized protein LOC104879787 [Vitis vinifera]
Novel00373	chr8	+	14433972	14437896	655	180.711	211.801	150.413	151.243	147.401	171.306	2194.85	1618.68	0.4393	0.23201	0.80495	FALSE	1462.09	1371.07	0.092722	0.67564	1	FALSE	1689.42	1401.43	0.26962	0.27726	0.72158	FALSE	--	--	--	--	--	--	--	--	--	PREDICTED: uncharacterized protein LOC100258053 [Vitis vinifera]
Novel00374	chr8	+	18595280	18602106	728	22.681	22.9994	22.022	19.7662	23.9182	21.9184	338.05	291.351	0.21447	0.49417	1	FALSE	272.685	285.253	-0.065008	0.82305	1	FALSE	309.19	326.623	-0.079133	0.80429	1	FALSE	GO:0046483//GO:1901360//GO:0001522//GO:0006807//GO:0022613//GO:0043170//GO:0009987//GO:0044238//GO:0006139//GO:0090304//GO:0042254//GO:0009451//GO:0006725//GO:0044237//GO:0071704//GO:0016070//GO:0008152//GO:0043412//GO:0044085//GO:0044260//GO:0071840//GO:0034641//GO:0008150	heterocycle metabolic process//organic cyclic compound metabolic process//pseudouridine synthesis//nitrogen compound metabolic process//ribonucleoprotein complex biogenesis//macromolecule metabolic process//cellular process//primary metabolic process//nucleobase-containing compound metabolic process//nucleic acid metabolic process//ribosome biogenesis//RNA modification//cellular aromatic compound…	GO:0044464//GO:0005622//GO:0030529//GO:0044424//GO:0005575//GO:0032991//GO:0072588//GO:0005623//GO:0005732	cell part//intracellular//ribonucleoprotein complex//intracellular part//cellular_component//macromolecular complex//box H/ACA RNP complex//cell//small nucleolar ribonucleoprotein complex	GO:0003676//GO:0003674//GO:1901363//GO:0030515//GO:0005488//GO:0003723//GO:0097159	nucleic acid binding//molecular_function//heterocyclic compound binding//snoRNA binding//binding//RNA binding//organic cyclic compound binding	--	--	--	PREDICTED: H/ACA ribonucleoprotein complex subunit 3-like protein [Vitis vinifera]>gi|731400599|ref|XP_010653999.1| PREDICTED: H/ACA ribonucleoprotein complex subunit 3-like protein [Vitis vinifera]>gi|297739993|emb|CBI30175.3| unnamed protein product [Vitis vinifera]
Novel00375	chr8	+	19885089	19886010	922	4.4323	4.90792	2.93718	2.1392	4.53493	3.49728	91.0968	72.607	0.32729	0.37875	0.95286	FALSE	36.9373	48.4541	-0.39154	0.38527	0.93802	FALSE	63.1709	78.1748	-0.30744	0.2829	0.72822	FALSE	--	--	--	--	--	--	K06627 cyclin A | (RefSeq) cyclin-A1-4	http://www.genome.jp/dbget-bin/www_bget?vvi:100255774	--	--
Novel00376	chr8	+	19990240	19993080	2841	0.499988	0.1557	0.731758	0.371222	0.272101	0.0920381	5.53762	15.7407	-1.5072	0.10222	0.57313	FALSE	11.9143	23.1766	-0.95997	0.33094	0.89677	FALSE	3.37669	9.22847	-1.4505	0.11104	0.44906	FALSE	--	--	--	--	--	--	--	--	--	unnamed protein product [Vitis vinifera]
Novel00377	chr8	+	20092800	20098688	4791	0	0	0	0	0	0	0	0	NA	NA	NA	NA	0	0	NA	NA	NA	NA	0	0	NA	NA	NA	NA	--	--	--	--	--	--	--	--	--	--
Novel00378	chr8	+	21408221	21413954	5610	1.84593	1.15065	2.2841	1.8037	2.41156	1.82637	54.1472	77.1029	-0.5099	0.27064	0.85152	FALSE	79.5698	94.511	-0.24826	0.47718	0.98504	FALSE	83.152	104.769	-0.33338	0.20538	0.62745	FALSE	--	--	--	--	--	--	--	--	--	--
Novel00379	chr8	+	21515220	21516437	1142	0.607521	0.407328	0.414603	0.357136	0.268993	0.205422	9.23232	12.3802	-0.42327	0.72872	1	FALSE	7.51352	8.34179	-0.15087	0.96386	1	FALSE	4.47897	5.76643	-0.36451	0.79996	1	FALSE	--	--	--	--	--	--	--	--	--	PREDICTED: dehydration-responsive element-binding protein 2F [Vitis vinifera]>gi|147846687|emb|CAN80643.1| hypothetical protein VITISV_016914 [Vitis vinifera]
Novel00380	chr8	-	12963465	12964333	826	0.179653	0.286524	0.124725	0.154267	0.335586	0.165387	4.78503	2.68165	0.8354	0.5921	1	FALSE	2.39679	1.85198	0.37204	0.90044	1	FALSE	2.56987	5.04669	-0.97364	0.52877	0.9347	FALSE	--	--	--	--	--	--	--	--	--	unnamed protein product [Vitis vinifera]
Novel00381	chr8	-	16041033	16045399	3127	0.322827	0.334211	0.268073	0.239853	0.483697	0.187027	21.0359	18.1051	0.21646	0.69798	1	FALSE	14.5423	14.8339	-0.028639	0.95383	1	FALSE	11.4319	28.0612	-1.2955	0.013662	0.11949	FALSE	GO:0008150//GO:0051179//GO:0006810//GO:0051234	biological_process//localization//transport//establishment of localization	GO:0005575//GO:0016020	cellular_component//membrane	GO:0003674//GO:0005215	molecular_function//transporter activity	--	--	--	hypothetical protein PRUPE_ppa1027125mg [Prunus persica]>gi|462402699|gb|EMJ08256.1| hypothetical protein PRUPE_ppa1027125mg [Prunus persica]
Novel00382	chr8	-	18709059	18713754	2167	18.6372	23.8203	18.2866	13.6013	21.7539	21.3438	444.834	303.603	0.55108	0.070085	0.47882	FALSE	241.723	301.506	-0.31883	0.18316	0.7184	FALSE	383.817	376.084	0.029364	0.8761	1	FALSE	--	--	--	--	--	--	K14488 SAUR family protein | (RefSeq) indole-3-acetic acid-induced protein ARG7-like	http://www.genome.jp/dbget-bin/www_bget?vvi:100247221	--	PREDICTED: uncharacterized protein LOC100247221 [Vitis vinifera]
Novel00383	chr8	-	19937251	19941959	3637	4.57799	5.6742	2.8874	1.96648	7.23495	2.65858	390.024	278.978	0.48341	0.089086	0.53865	FALSE	122.728	174.236	-0.50558	0.41677	0.95138	FALSE	178.968	458.083	-1.3559	0.0034012	0.043666	DOWN	--	--	--	--	--	--	K06627 cyclin A | (RefSeq) cyclin-A1-4	http://www.genome.jp/dbget-bin/www_bget?vvi:100255774	--	PREDICTED: cyclin-A1-1-like [Vitis vinifera]
Novel00384	chr8	-	20092697	20098688	5971	0.0840064	0.0148056	0.0792598	0.0392341	0.00537987	0.0189369	1.85248	8.83859	-2.2544	0.081155	0.51416	FALSE	4.15622	8.34774	-1.0061	0.42412	0.95349	FALSE	2.26534	0.594585	1.9298	0.4868	0.91305	FALSE	--	--	--	--	--	--	--	--	--	--
Novel00385	chr8	-	21989575	22001160	2722	3.58913	4.93677	2.1458	2.27428	2.81613	3.16796	269.351	174.727	0.62438	0.078568	0.50516	FALSE	116.738	102.897	0.18207	0.66583	1	FALSE	169.09	142.849	0.2433	0.42128	0.86753	FALSE	--	--	--	--	--	--	--	--	--	hypothetical protein VITISV_019519 [Vitis vinifera]
Novel00386	chr9	+	1002630	1004186	1005	2.07794	1.62516	1.84864	1.03881	1.35242	1.72863	31.4609	35.6999	-0.18236	0.79244	1	FALSE	19.0092	31.2313	-0.7163	0.2411	0.79794	FALSE	32.284	25.0035	0.36869	0.53588	0.93961	FALSE	GO:0043170//GO:0044238//GO:0071704//GO:0008152//GO:0019538//GO:0006508//GO:0008150	macromolecule metabolic process//primary metabolic process//organic substance metabolic process//metabolic process//protein metabolic process//proteolysis//biological_process	GO:0031224//GO:0005575//GO:0016021//GO:0044425//GO:0016020	intrinsic component of membrane//cellular_component//integral component of membrane//membrane part//membrane	GO:0003674//GO:0008233//GO:0016787//GO:0008234//GO:0070011//GO:0003824	molecular_function//peptidase activity//hydrolase activity//cysteine-type peptidase activity//peptidase activity, acting on L-amino acid peptides//catalytic activity	--	--	--	PREDICTED: ubiquitin-like-specific protease 1A [Vitis vinifera]
Novel00387	chr9	+	3903047	3920401	1650	2.1561	1.72654	2.61997	1.87759	2.76991	2.21499	46.0451	50.4195	-0.13094	0.80507	1	FALSE	47.6787	61.4619	-0.36635	0.30012	0.8659	FALSE	56.6285	68.4277	-0.27305	0.41916	0.8657	FALSE	--	--	--	--	--	--	--	--	--	hypothetical protein VITISV_009549 [Vitis vinifera]
Novel00388	chr9	+	8450253	8451146	894	2.4209	1.52347	3.59617	1.58134	1.53627	1.06167	27.3357	38.1679	-0.48157	0.3956	0.96492	FALSE	26.3245	56.5503	-1.1031	0.047423	0.35548	FALSE	18.909	25.4983	-0.43133	0.30871	0.75745	FALSE	GO:0009987//GO:0044238//GO:0016043//GO:0006457//GO:0044267//GO:0044699//GO:0043170//GO:0030866//GO:0044763//GO:0007010//GO:0071840//GO:0008150//GO:0030865//GO:0019538//GO:1902589//GO:0006996//GO:0044260//GO:0008152//GO:0044237//GO:0030036//GO:0030029//GO:0071704	cellular process//primary metabolic process//cellular component organization//protein folding//cellular protein metabolic process//single-organism process//macromolecule metabolic process//cortical actin cytoskeleton organization//single-organism cellular process//cytoskeleton organization//cellular component organization or biogenesis//biological_process//cortical cytoskeleton organization//prot…	GO:0005575//GO:0043229//GO:0044424//GO:0019012//GO:0044423//GO:0044464//GO:0005622//GO:0043232//GO:0036338//GO:0005623//GO:0043228//GO:0019031//GO:0043226//GO:0005856	cellular_component//intracellular organelle//intracellular part//virion//virion part//cell part//intracellular//intracellular non-membrane-bounded organelle//viral membrane//cell//non-membrane-bounded organelle//viral envelope//organelle//cytoskeleton	GO:1901363//GO:0032553//GO:0008092//GO:0043167//GO:0036094//GO:0043531//GO:0000774//GO:0032550//GO:0030234//GO:0005515//GO:0003674//GO:0046983//GO:0051087//GO:0000166//GO:0097159//GO:0017076//GO:0042802//GO:0060590//GO:0042803//GO:0060589//GO:0032559//GO:0005488//GO:0030554//GO:0043168//GO:0001883//GO:0032555//GO:0032549//GO:0097367//GO:1901265//GO:0098772//GO:0001882	heterocyclic compound binding//ribonucleotide binding//cytoskeletal protein binding//ion binding//small molecule binding//ADP binding//adenyl-nucleotide exchange factor activity//purine ribonucleoside binding//enzyme regulator activity//protein binding//molecular_function//protein dimerization activity//chaperone binding//nucleotide binding//organic cyclic compound binding//purine nucleotide bind…	--	--	--	PREDICTED: putative disease resistance protein RGA3 [Vitis vinifera]
Novel00389	chr9	+	8991722	8993993	2272	0.8239	0.504333	0.740019	0.368081	0.126603	0.156366	23.4553	32.2725	-0.46039	0.47077	1	FALSE	15.6644	29.6588	-0.92097	0.091732	0.51204	FALSE	6.82823	5.55602	0.29746	0.67321	1	FALSE	GO:0060341//GO:0032940//GO:0070201//GO:0050896//GO:0009987//GO:0006952//GO:0051649//GO:0044699//GO:0050708//GO:0071702//GO:0044765//GO:0051049//GO:0046903//GO:0044763//GO:0008104//GO:0051046//GO:0009306//GO:0050794//GO:0008150//GO:0051641//GO:0065007//GO:0050789//GO:1903530//GO:0032879//GO:0051223//GO:0051179//GO:0006810//GO:0033036//GO:0015031//GO:0009607//GO:0032880//GO:0051234//GO:0045184//GO:…	regulation of cellular localization//secretion by cell//regulation of establishment of protein localization//response to stimulus//cellular process//defense response//establishment of localization in cell//single-organism process//regulation of protein secretion//organic substance transport//single-organism transport//regulation of transport//secretion//single-organism cellular process//protein l…	GO:0005575//GO:0044424//GO:0044464//GO:0005622//GO:0005737//GO:0005623	cellular_component//intracellular part//cell part//intracellular//cytoplasm//cell	GO:1901363//GO:0032553//GO:0043167//GO:0036094//GO:0043531//GO:0032550//GO:0005515//GO:0003674//GO:0000166//GO:0097159//GO:0017076//GO:0030554//GO:0005488//GO:0032559//GO:0043168//GO:0001883//GO:0032555//GO:0032549//GO:0097367//GO:1901265//GO:0001882	heterocyclic compound binding//ribonucleotide binding//ion binding//small molecule binding//ADP binding//purine ribonucleoside binding//protein binding//molecular_function//nucleotide binding//organic cyclic compound binding//purine nucleotide binding//adenyl nucleotide binding//binding//adenyl ribonucleotide binding//anion binding//purine nucleoside binding//purine ribonucleotide binding//ribonu…	no KO assigned | (RefSeq) putative disease resistance protein RGA3	http://www.genome.jp/dbget-bin/www_bget?vvi:100253212	--	PREDICTED: putative disease resistance protein RGA3 [Vitis vinifera]
Novel00390	chr9	+	8976899	8978811	1768	0.585059	0.219471	0.456581	0.248099	0.0734386	0.113724	7.82898	17.9032	-1.1933	0.12645	0.62749	FALSE	8.00447	14.2094	-0.82797	0.36354	0.9244	FALSE	3.84963	2.45692	0.64787	0.67146	1	FALSE	GO:0044699//GO:0007165//GO:0016043//GO:0007049//GO:0009987//GO:0050896//GO:0000910//GO:0044763//GO:1903047//GO:0023052//GO:0044700//GO:0007154//GO:0000278//GO:0051301//GO:0090529//GO:0050789//GO:0000281//GO:0065007//GO:0008150//GO:1902410//GO:0071840//GO:0050794//GO:0051716//GO:0022402//GO:0061640//GO:0000917//GO:0044085//GO:0032506//GO:0022607	single-organism process//signal transduction//cellular component organization//cell cycle//cellular process//response to stimulus//cytokinesis//single-organism cellular process//mitotic cell cycle process//signaling//single organism signaling//cell communication//mitotic cell cycle//cell division//cell septum assembly//regulation of biological process//mitotic cytokinesis//biological regulation//…	--	--	GO:0032550//GO:0043531//GO:0036094//GO:0043167//GO:0032553//GO:1901363//GO:0003674//GO:0043168//GO:0032559//GO:0005488//GO:0030554//GO:0017076//GO:0097159//GO:0000166//GO:0001882//GO:1901265//GO:0097367//GO:0032549//GO:0032555//GO:0001883	purine ribonucleoside binding//ADP binding//small molecule binding//ion binding//ribonucleotide binding//heterocyclic compound binding//molecular_function//anion binding//adenyl ribonucleotide binding//binding//adenyl nucleotide binding//purine nucleotide binding//organic cyclic compound binding//nucleotide binding//nucleoside binding//nucleoside phosphate binding//carbohydrate derivative binding…	--	--	--	hypothetical protein VITISV_033138 [Vitis vinifera]
Novel00391	chr9	+	8979139	8981164	1825	0.985918	0.48732	0.769328	0.803889	0.181427	0.256639	13.6906	23.746	-0.7945	0.39792	0.96663	FALSE	21.5871	19.1573	0.17228	0.74529	1	FALSE	7.02727	4.75924	0.56223	0.60813	0.97722	FALSE	--	--	--	--	GO:0005488//GO:0005515//GO:0003674	binding//protein binding//molecular_function	no KO assigned | (RefSeq) putative disease resistance protein RGA3	http://www.genome.jp/dbget-bin/www_bget?vvi:100266987	--	hypothetical protein VITISV_014504 [Vitis vinifera]
Novel00392	chr9	+	9219188	9219970	783	0.9822	0.8261	0.82176	0.722595	0.222588	0.505038	13.1037	13.2905	-0.020417	0.92699	1	FALSE	10.179	11.4252	-0.16662	0.98728	1	FALSE	7.75068	3.23349	1.2612	0.23165	0.66701	FALSE	--	--	--	--	GO:1901363//GO:0032553//GO:0043167//GO:0043531//GO:0036094//GO:0032550//GO:0003674//GO:0017076//GO:0097159//GO:0000166//GO:0030554//GO:0005488//GO:0032559//GO:0043168//GO:0032555//GO:0001883//GO:0032549//GO:1901265//GO:0097367//GO:0001882	heterocyclic compound binding//ribonucleotide binding//ion binding//ADP binding//small molecule binding//purine ribonucleoside binding//molecular_function//purine nucleotide binding//organic cyclic compound binding//nucleotide binding//adenyl nucleotide binding//binding//adenyl ribonucleotide binding//anion binding//purine ribonucleotide binding//purine nucleoside binding//ribonucleoside binding/…	--	--	--	PREDICTED: disease resistance protein RGA2-like isoform X2 [Vitis vinifera]
Novel00393	chr9	+	10396309	10400580	1564	7.11735	3.7333	5.2587	5.25002	4.41861	3.59928	105.923	175.954	-0.73218	0.030797	0.31917	FALSE	138.433	131.797	0.07087	0.76326	1	FALSE	99.1117	115.008	-0.21461	0.39182	0.83931	FALSE	GO:0035556//GO:0019722//GO:0051716//GO:0065007//GO:0008150//GO:0050794//GO:0050789//GO:0044700//GO:0007154//GO:0044763//GO:0023052//GO:0050896//GO:0044699//GO:0007165//GO:0009987//GO:0019932	intracellular signal transduction//calcium-mediated signaling//cellular response to stimulus//biological regulation//biological_process//regulation of cellular process//regulation of biological process//single organism signaling//cell communication//single-organism cellular process//signaling//response to stimulus//single-organism process//signal transduction//cellular process//second-messenger-m…	--	--	--	--	--	--	--	--
Novel00394	chr9	+	19139559	19140642	920	6.53679	4.13954	9.1638	6.54339	2.68178	3.18026	75.9062	103.91	-0.45305	0.21393	0.78086	FALSE	113.47	147.903	-0.38234	0.16411	0.68411	FALSE	56.7815	45.3631	0.3239	0.42439	0.87035	FALSE	--	--	--	--	--	--	--	--	--	PREDICTED: uncharacterized protein LOC104880403 [Vitis vinifera]
Novel00395	chr9	+	19660686	19664376	2968	1.64158	0.554256	1.14827	0.832077	0.245682	0.34676	24.9947	64.6542	-1.3711	0.0045586	0.11208	FALSE	35.3064	45.4348	-0.36387	0.43362	0.95984	FALSE	15.3444	10.3401	0.56947	0.46013	0.89468	FALSE	GO:0010468//GO:0090304//GO:0006355//GO:0009987//GO:0044238//GO:0006139//GO:0018130//GO:0019438//GO:1901576//GO:0032774//GO:0006725//GO:0031326//GO:1901360//GO:0006807//GO:0034654//GO:0019219//GO:0019222//GO:1901362//GO:0046483//GO:0009059//GO:0043170//GO:0010467//GO:0010556//GO:2001141//GO:0044260//GO:0051171//GO:0050789//GO:0009058//GO:0034645//GO:0097659//GO:0065007//GO:0006351//GO:0050794//GO:…	regulation of gene expression//nucleic acid metabolic process//regulation of transcription, DNA-templated//cellular process//primary metabolic process//nucleobase-containing compound metabolic process//heterocycle biosynthetic process//aromatic compound biosynthetic process//organic substance biosynthetic process//RNA biosynthetic process//cellular aromatic compound metabolic process//regulation …	--	--	GO:0003677//GO:1901363//GO:0003676//GO:0003674//GO:0005488//GO:0097159	DNA binding//heterocyclic compound binding//nucleic acid binding//molecular_function//binding//organic cyclic compound binding	K01988 lactosylceramide 4-alpha-galactosyltransferase [EC:2.4.1.228] | (RefSeq) lactosylceramide 4-alpha-galactosyltransferase-like	http://www.genome.jp/dbget-bin/www_bget?vvi:100247748	--	PREDICTED: lactosylceramide 4-alpha-galactosyltransferase-like [Vitis vinifera]
Novel00396	chr9	+	21235029	21235361	273	0.711812	0.241105	0.748038	2.78322	0.117667	1.49164	1.30359	3.38071	-1.3748	0.54758	1	FALSE	15.1056	3.69906	2.0299	0.2201	0.77302	FALSE	7.84552	0.594585	3.7219	0.0062783	0.068398	FALSE	--	--	--	--	--	--	--	--	--	--
Novel00397	chr9	+	22662536	22692943	4374	1.88292	2.35062	2.22489	1.10421	2.17081	2.3912	166.934	123.705	0.43238	0.63992	1	FALSE	77.9104	143.226	-0.8784	0.021292	0.21825	FALSE	170.151	147.752	0.20364	0.63574	0.98682	FALSE	GO:2000123//GO:2000026//GO:0008150//GO:0065007//GO:0051094//GO:0050789//GO:0044707//GO:0048518//GO:0009791//GO:0090558//GO:0048856//GO:0051240//GO:0050793//GO:0048580//GO:0007275//GO:0032501//GO:0051239//GO:0048582//GO:0009888//GO:2000038//GO:0032502//GO:0044699//GO:0010374//GO:0044767	positive regulation of stomatal complex development//regulation of multicellular organismal development//biological_process//biological regulation//positive regulation of developmental process//regulation of biological process//single-multicellular organism process//positive regulation of biological process//post-embryonic development//plant epidermis development//anatomical structure development…	--	--	GO:0097159//GO:0005488//GO:1901363//GO:0003677//GO:0005515//GO:0003674//GO:0046983//GO:0003676	organic cyclic compound binding//binding//heterocyclic compound binding//DNA binding//protein binding//molecular_function//protein dimerization activity//nucleic acid binding	--	--	--	PREDICTED: uncharacterized protein LOC100853522 isoform X1 [Vitis vinifera]>gi|731403855|ref|XP_010655223.1| PREDICTED: uncharacterized protein LOC100853522 isoform X1 [Vitis vinifera]>gi|731403857|ref|XP_010655224.1| PREDICTED: uncharacterized protein LOC100853522 isoform X1 [Vitis vinifera]>gi|731403859|ref|XP_010655225.1| PREDICTED: uncharacterized protein LOC100853522 isoform X1 [Vitis vinife…
Novel00398	chr9	-	1788201	1788642	418	4.16542	2.38724	4.27301	2.55579	1.39132	1.90009	20.112	30.7531	-0.61268	0.30856	0.89051	FALSE	20.2	31.2328	-0.62871	0.34065	0.90509	FALSE	15.4182	10.9393	0.49512	0.44202	0.88417	FALSE	--	--	--	--	--	--	--	--	--	--
Novel00399	chr9	-	1804729	1805045	293	3.45141	2.26736	2.79813	2.47064	1.33068	2.49602	13.5475	17.875	-0.39992	0.58631	1	FALSE	13.7746	14.5215	-0.07618	0.95012	1	FALSE	14.4001	7.28961	0.98217	0.18005	0.58328	FALSE	--	--	--	--	--	--	--	--	--	--
Novel00400	chr9	-	2413142	2414777	1531	0.694781	0.517172	0.848474	0.519292	0.428548	0.50618	15.8649	18.8147	-0.24602	0.77307	1	FALSE	14.8735	23.1634	-0.6391	0.2957	0.86091	FALSE	15.1659	12.2329	0.31006	0.67658	1	FALSE	GO:0015074//GO:0071704//GO:0044237//GO:0008152//GO:0044260//GO:0034641//GO:0008150//GO:1901360//GO:0006807//GO:0046483//GO:0006259//GO:0043170//GO:0090304//GO:0009987//GO:0044238//GO:0006139//GO:0006725	DNA integration//organic substance metabolic process//cellular metabolic process//metabolic process//cellular macromolecule metabolic process//cellular nitrogen compound metabolic process//biological_process//organic cyclic compound metabolic process//nitrogen compound metabolic process//heterocycle metabolic process//DNA metabolic process//macromolecule metabolic process//nucleic acid metabolic …	--	--	GO:0005488//GO:0046983//GO:0005515//GO:0003674	binding//protein dimerization activity//protein binding//molecular_function	--	--	--	PREDICTED: uncharacterized protein LOC104880764 [Vitis vinifera]
Novel00401	chr9	-	2673481	2676448	2883	0.932818	0.335684	0.139289	0.130665	0.301386	0.150563	19.2839	46.6256	-1.2737	0.06679	0.4686	FALSE	7.28409	7.10577	0.035759	1	1	FALSE	8.41145	16.4152	-0.9646	0.18788	0.59855	FALSE	--	--	--	--	--	--	K00921 1-phosphatidylinositol-3-phosphate 5-kinase [EC:2.7.1.150] | (RefSeq) putative 1-phosphatidylinositol-3-phosphate 5-kinase FAB1C	http://www.genome.jp/dbget-bin/www_bget?vvi:100259334	--	hypothetical protein VITISV_040118 [Vitis vinifera]
Novel00402	chr9	-	3178639	3184983	3109	1.62549	1.20027	1.81537	1.84478	0.752752	0.998819	47.6025	56.5787	-0.24922	0.60627	1	FALSE	67.8867	63.3497	0.099791	0.73751	1	FALSE	38.3151	27.7774	0.464	0.29475	0.7432	FALSE	--	--	--	--	--	--	no KO assigned | (RefSeq) TOM1-like protein 2	http://www.genome.jp/dbget-bin/www_bget?vvi:100249130	--	hypothetical protein VITISV_008912 [Vitis vinifera]
Novel00403	chr9	-	4124888	4126785	1834	1.13683	0.472071	0.767383	0.441064	0.0538424	0.26496	17.5669	36.2135	-1.0437	0.077791	0.50251	FALSE	14.9752	24.7252	-0.7234	0.23988	0.7978	FALSE	9.38746	1.86079	2.3348	0.022254	0.16601	FALSE	GO:0008150//GO:0019538//GO:0006468//GO:0044260//GO:0008152//GO:0043412//GO:0044237//GO:0016310//GO:0071704//GO:0006796//GO:0009987//GO:0044238//GO:0044267//GO:0043170//GO:0036211//GO:0006464//GO:0006793	biological_process//protein metabolic process//protein phosphorylation//cellular macromolecule metabolic process//metabolic process//macromolecule modification//cellular metabolic process//phosphorylation//organic substance metabolic process//phosphate-containing compound metabolic process//cellular process//primary metabolic process//cellular protein metabolic process//macromolecule metabolic pr…	--	--	GO:0003824//GO:0000166//GO:0097159//GO:0016772//GO:0017076//GO:0016740//GO:0032559//GO:0030554//GO:0005488//GO:0043168//GO:0001883//GO:0032555//GO:0016773//GO:0032549//GO:0097367//GO:1901265//GO:0016301//GO:0001882//GO:1901363//GO:0032553//GO:0005524//GO:0004672//GO:0043167//GO:0004674//GO:0036094//GO:0032550//GO:0003674//GO:0035639	catalytic activity//nucleotide binding//organic cyclic compound binding//transferase activity, transferring phosphorus-containing groups//purine nucleotide binding//transferase activity//adenyl ribonucleotide binding//adenyl nucleotide binding//binding//anion binding//purine nucleoside binding//purine ribonucleotide binding//phosphotransferase activity, alcohol group as acceptor//ribonucleoside b…	K04733 interleukin-1 receptor-associated kinase 4 [EC:2.7.11.1] | (RefSeq) G-type lectin S-receptor-like serine/threonine-protein kinase CES101	http://www.genome.jp/dbget-bin/www_bget?vvi:100852792	--	PREDICTED: G-type lectin S-receptor-like serine/threonine-protein kinase CES101 [Vitis vinifera]
Novel00404	chr9	-	4155967	4156773	581	12.164	23.0382	18.4761	15.6549	34.3065	34.597	242.342	112.063	1.1127	0.00084745	0.038134	UP	153.445	170.12	-0.14883	0.60388	1	FALSE	348.143	334.413	0.05805	0.6998	1	FALSE	--	--	--	--	--	--	no KO assigned | (RefSeq) uncharacterized LOC100257802	http://www.genome.jp/dbget-bin/www_bget?vvi:100257802	--	hypothetical protein POPTR_0001s18200g [Populus trichocarpa]>gi|550347591|gb|ERP65747.1| hypothetical protein POPTR_0001s18200g [Populus trichocarpa]
Novel00405	chr9	-	6034412	6037164	1705	16.2486	17.6951	14.1997	11.2202	9.80948	15.1184	481.202	388.052	0.31039	0.27664	0.85764	FALSE	287.815	340.529	-0.24264	0.31989	0.88509	FALSE	398.292	248.938	0.67804	0.0026378	0.036252	UP	GO:0019538//GO:0006508//GO:0008150//GO:0071704//GO:0008152//GO:0044238//GO:0043170	protein metabolic process//proteolysis//biological_process//organic substance metabolic process//metabolic process//primary metabolic process//macromolecule metabolic process	--	--	GO:0005488//GO:0070011//GO:0003824//GO:0008234//GO:0016787//GO:0008092//GO:0015631//GO:0003674//GO:0005515//GO:0008233	binding//peptidase activity, acting on L-amino acid peptides//catalytic activity//cysteine-type peptidase activity//hydrolase activity//cytoskeletal protein binding//tubulin binding//molecular_function//protein binding//peptidase activity	no KO assigned | (RefSeq) uncharacterized LOC100264743	http://www.genome.jp/dbget-bin/www_bget?vvi:100264743	--	PREDICTED: uncharacterized protein LOC104881716 [Vitis vinifera]
Novel00406	chr9	-	8748004	8752089	945	6.66649	6.54301	7.35852	5.7503	5.6875	5.27719	125.756	111.019	0.17982	0.68591	1	FALSE	104.111	124.098	-0.25336	0.38712	0.93802	FALSE	98.8575	101.502	-0.038089	0.84557	1	FALSE	--	--	--	--	--	--	--	--	--	PREDICTED: calsequestrin-1 [Vitis vinifera]>gi|297743546|emb|CBI36413.3| unnamed protein product [Vitis vinifera]
Novel00407	chr9	-	8984678	8994224	1817	1.52329	1.79913	2.03354	1.12403	1.5408	0.964388	61.8243	46.2429	0.41894	0.31553	0.89601	FALSE	35.4716	60.8833	-0.77938	0.11051	0.5669	FALSE	32.2926	48.6974	-0.59264	0.092494	0.40614	FALSE	--	--	--	--	GO:0003674//GO:0005515//GO:0043531//GO:0036094//GO:0032550//GO:0032553//GO:1901363//GO:0043167//GO:1901265//GO:0097367//GO:0001882//GO:0001883//GO:0032555//GO:0032549//GO:0032559//GO:0005488//GO:0030554//GO:0043168//GO:0017076//GO:0000166//GO:0097159	molecular_function//protein binding//ADP binding//small molecule binding//purine ribonucleoside binding//ribonucleotide binding//heterocyclic compound binding//ion binding//nucleoside phosphate binding//carbohydrate derivative binding//nucleoside binding//purine nucleoside binding//purine ribonucleotide binding//ribonucleoside binding//adenyl ribonucleotide binding//binding//adenyl nucleotide bin…	--	--	--	PREDICTED: putative disease resistance protein RGA4 [Vitis vinifera]
Novel00408	chr9	-	8976864	8981695	758	0	0	0	0	0	0	0	0	NA	NA	NA	NA	0	0	NA	NA	NA	NA	0	0	NA	NA	NA	NA	--	--	--	--	--	--	--	--	--	hypothetical protein VITISV_000085 [Vitis vinifera]
Novel00409	chr9	-	9156551	9218100	1177	5.3242	2.82465	3.74205	2.29555	1.07133	1.95458	62.9435	104.342	-0.72919	0.071607	0.48476	FALSE	48.474	73.8182	-0.60677	0.11256	0.57142	FALSE	42.529	22.3657	0.92716	0.028469	0.19649	FALSE	GO:0006259//GO:0046483//GO:0019068//GO:0006807//GO:1901360//GO:0044033//GO:0043170//GO:0006139//GO:0016043//GO:0044238//GO:0009987//GO:0090304//GO:0044419//GO:0016032//GO:0006725//GO:0051276//GO:0019073//GO:0044237//GO:0071704//GO:0022607//GO:0044764//GO:0008152//GO:0019058//GO:0044085//GO:0006996//GO:0051704//GO:0044403//GO:0044260//GO:1902590//GO:0006323//GO:0071103//GO:0034641//GO:0008150//GO:…	DNA metabolic process//heterocycle metabolic process//virion assembly//nitrogen compound metabolic process//organic cyclic compound metabolic process//multi-organism metabolic process//macromolecule metabolic process//nucleobase-containing compound metabolic process//cellular component organization//primary metabolic process//cellular process//nucleic acid metabolic process//interspecies interact…	--	--	--	--	no KO assigned | (RefSeq) putative disease resistance protein RGA3	http://www.genome.jp/dbget-bin/www_bget?vvi:100263405	--	PREDICTED: disease resistance protein RGA2-like isoform X2 [Vitis vinifera]
Novel00410	chr9	-	16973444	17047051	1770	1.75175	1.56052	3.37361	3.14538	2.51523	2.18375	53.2336	52.5257	0.019313	0.96137	1	FALSE	100.919	101.272	-0.0050502	1	1	FALSE	71.6047	79.4576	-0.15013	0.64214	0.9911	FALSE	GO:0044699//GO:0006813//GO:0006811//GO:0015672//GO:0044765//GO:0055114//GO:0008150//GO:0044710//GO:0051179//GO:0030001//GO:0006810//GO:0006812//GO:0008152//GO:0051234//GO:1902578	single-organism process//potassium ion transport//ion transport//monovalent inorganic cation transport//single-organism transport//oxidation-reduction process//biological_process//single-organism metabolic process//localization//metal ion transport//transport//cation transport//metabolic process//establishment of localization//single-organism localization	GO:0005575//GO:0019028//GO:0019012//GO:0044423	cellular_component//viral capsid//virion//virion part	GO:1901363//GO:0036094//GO:0016491//GO:0016877//GO:0048037//GO:0003674//GO:0016614//GO:0050662//GO:0003824//GO:0097159//GO:0008641//GO:0000166//GO:0016616//GO:0005488//GO:0016874//GO:1901265//GO:0051287	heterocyclic compound binding//small molecule binding//oxidoreductase activity//ligase activity, forming carbon-sulfur bonds//cofactor binding//molecular_function//oxidoreductase activity, acting on CH-OH group of donors//coenzyme binding//catalytic activity//organic cyclic compound binding//small protein activating enzyme activity//nucleotide binding//oxidoreductase activity, acting on the CH-OH…	no KO assigned | (RefSeq) tRNA threonylcarbamoyladenosine dehydratase	http://www.genome.jp/dbget-bin/www_bget?vvi:100263875	--	PREDICTED: tRNA threonylcarbamoyladenosine dehydratase isoform X1 [Vitis vinifera]>gi|298204697|emb|CBI25195.3| unnamed protein product [Vitis vinifera]
Novel00411	chr9	-	19621280	19623383	1688	5.91671	4.72559	6.84173	5.59812	3.38086	4.78819	160.627	176.451	-0.13555	0.71019	1	FALSE	178.826	205.635	-0.20153	0.47117	0.98155	FALSE	157.096	107.551	0.54662	0.030343	0.2053	FALSE	GO:0019048//GO:0065008//GO:0009987//GO:0044419//GO:0016032//GO:0006948//GO:0044764//GO:0035821//GO:0019054//GO:0044068//GO:0050789//GO:0051704//GO:0044403//GO:0051701//GO:0008150//GO:0050794//GO:0051817//GO:0044003//GO:0065007	modulation by virus of host morphology or physiology//regulation of biological quality//cellular process//interspecies interaction between organisms//viral process//induction by virus of host cell-cell fusion//multi-organism cellular process//modification of morphology or physiology of other organism//modulation by virus of host process//modulation by symbiont of host cellular process//regulation…	--	--	--	--	no KO assigned | (RefSeq) uncharacterized LOC100267221	http://www.genome.jp/dbget-bin/www_bget?vvi:100267221	--	PREDICTED: uncharacterized protein LOC100267221 isoform X2 [Vitis vinifera]
Novel00412	chr9	-	22691884	22692794	579	0	0	0	0	0	0	0	0	NA	NA	NA	NA	0	0	NA	NA	NA	NA	0	0	NA	NA	NA	NA	--	--	--	--	--	--	--	--	--	PREDICTED: uncharacterized protein LOC100853522 isoform X2 [Vitis vinifera]
Novel00413	chrUn	+	1130377	1134173	3670	0.395109	0.479214	0.431936	0.942041	1.0064	2.61283	36.1385	25.469	0.5048	0.48084	1	FALSE	67.6723	28.1101	1.2675	0.023782	0.23346	FALSE	187.172	70.8439	1.4016	0.0033805	0.043495	UP	GO:0043170//GO:0010467//GO:0006807//GO:0009059//GO:1901576//GO:0044267//GO:0009987//GO:0043603//GO:0044238//GO:0044271//GO:0006518//GO:0008152//GO:0006412//GO:0071704//GO:0043043//GO:0044237//GO:0043604//GO:0019538//GO:1901566//GO:0044249//GO:0034641//GO:0008150//GO:0044260//GO:0009058//GO:0034645//GO:1901564	macromolecule metabolic process//gene expression//nitrogen compound metabolic process//macromolecule biosynthetic process//organic substance biosynthetic process//cellular protein metabolic process//cellular process//cellular amide metabolic process//primary metabolic process//cellular nitrogen compound biosynthetic process//peptide metabolic process//metabolic process//translation//organic subst…	GO:0005622//GO:0030529//GO:0044464//GO:0005737//GO:0043232//GO:0005575//GO:0032991//GO:0044444//GO:0044424//GO:0043229//GO:0005840//GO:0043228//GO:0043226//GO:0005623	intracellular//ribonucleoprotein complex//cell part//cytoplasm//intracellular non-membrane-bounded organelle//cellular_component//macromolecular complex//cytoplasmic part//intracellular part//intracellular organelle//ribosome//non-membrane-bounded organelle//organelle//cell	GO:0003674//GO:0005198//GO:0003735	molecular_function//structural molecule activity//structural constituent of ribosome	--	--	--	hypothetical protein M569_00407, partial [Genlisea aurea]
Novel00414	chrUn	+	7325519	7326704	1108	0.15661	0.179812	0.453678	0.767042	0.556951	0.461981	3.96576	2.99277	0.40612	0.87092	1	FALSE	15.5439	8.96132	0.79456	0.34774	0.91183	FALSE	9.81804	11.6094	-0.24178	0.78242	1	FALSE	--	--	--	--	--	--	--	--	--	--
Novel00415	chrUn	+	11737257	11738886	911	0.543583	0.128198	0.300179	0.102051	0.141046	0.206986	2.33681	8.62104	-1.8833	0.14714	0.6677	FALSE	1.65767	4.9345	-1.5737	0.32649	0.89146	FALSE	3.58717	2.37834	0.59289	0.70401	1	FALSE	--	--	--	--	--	--	--	--	--	unnamed protein product [Vitis vinifera]
Novel00416	chrUn	+	13122997	13124156	653	0.595437	0.624068	0.638484	0.581709	0.785998	0.773661	8.26647	7.02945	0.23386	0.81719	1	FALSE	6.86365	7.40996	-0.11049	1	1	FALSE	9.75462	9.59502	0.023801	1	1	FALSE	--	--	--	--	--	--	--	--	--	PREDICTED: uncharacterized protein LOC105800631 isoform X1 [Gossypium raimondii]>gi|823178935|ref|XP_012487311.1| PREDICTED: uncharacterized protein LOC105800631 isoform X1 [Gossypium raimondii]
Novel00417	chrUn	+	13128597	13129603	851	0.677867	0.395555	0.367742	0.416691	0.358586	0.537614	6.73656	10.2157	-0.6007	0.58574	1	FALSE	6.50303	5.55977	0.22609	0.83245	1	FALSE	8.78954	5.68887	0.62765	0.45104	0.88881	FALSE	GO:0015979//GO:0009987//GO:0008150//GO:0008152//GO:0044237	photosynthesis//cellular process//biological_process//metabolic process//cellular metabolic process	--	--	--	--	--	--	--	unnamed protein product [Vitis vinifera]
Novel00418	chrUn	+	14424874	14427041	515	1.16903	0.926701	1.43324	0.780658	0.368786	0.432656	10.0281	10.7717	-0.10321	0.89907	1	FALSE	7.16092	12.9765	-0.85769	0.4363	0.96066	FALSE	4.38412	3.69368	0.24723	0.85161	1	FALSE	--	--	--	--	--	--	--	--	--	unnamed protein product [Vitis vinifera]
Novel00419	chrUn	+	16248220	16251730	990	6.00655	8.25353	11.1126	8.04595	4.46622	9.3801	165.232	106.006	0.64034	0.058217	0.44037	FALSE	148.57	194.59	-0.3893	0.35042	0.91373	FALSE	182.817	82.3922	1.1498	6.3051e-05	0.0019244	UP	GO:0051716//GO:0065007//GO:0008150//GO:0050794//GO:0050789//GO:0044700//GO:0007154//GO:0044763//GO:0023052//GO:0050896//GO:0044699//GO:0007165//GO:0009987	cellular response to stimulus//biological regulation//biological_process//regulation of cellular process//regulation of biological process//single organism signaling//cell communication//single-organism cellular process//signaling//response to stimulus//single-organism process//signal transduction//cellular process	--	--	GO:0032549//GO:0017111//GO:0016817//GO:0001883//GO:0032555//GO:0001882//GO:1901265//GO:0097367//GO:0017076//GO:0000166//GO:0097159//GO:0003824//GO:0043168//GO:0005488//GO:0030554//GO:0032559//GO:0003674//GO:0005515//GO:0016818//GO:0035639//GO:0043167//GO:0005524//GO:0032553//GO:1901363//GO:0032550//GO:0016462//GO:0016787//GO:0043531//GO:0036094//GO:0016887	ribonucleoside binding//nucleoside-triphosphatase activity//hydrolase activity, acting on acid anhydrides//purine nucleoside binding//purine ribonucleotide binding//nucleoside binding//nucleoside phosphate binding//carbohydrate derivative binding//purine nucleotide binding//nucleotide binding//organic cyclic compound binding//catalytic activity//anion binding//binding//adenyl nucleotide binding//…	no KO assigned | (RefSeq) TMV resistance protein N	http://www.genome.jp/dbget-bin/www_bget?vvi:100260274	--	PREDICTED: TMV resistance protein N-like [Vitis vinifera]
Novel00420	chrUn	+	16273423	16274419	997	2.8767	3.96791	2.3502	1.74671	2.59655	3.05513	79.8649	51.36	0.63692	0.10845	0.58675	FALSE	32.807	41.6877	-0.34562	0.45433	0.97093	FALSE	59.4492	48.5056	0.2935	0.46761	0.90104	FALSE	GO:0009987//GO:0044419//GO:0016032//GO:0019058//GO:0044764//GO:0051704//GO:0019079//GO:0044403//GO:0008150	cellular process//interspecies interaction between organisms//viral process//viral life cycle//multi-organism cellular process//multi-organism process//viral genome replication//symbiosis, encompassing mutualism through parasitism//biological_process	--	--	GO:0035639//GO:0016818//GO:0019001//GO:0005525//GO:0003674//GO:0036094//GO:0016887//GO:0016787//GO:0043531//GO:0016462//GO:0032550//GO:0016791//GO:1901363//GO:0032553//GO:0005524//GO:0003924//GO:0043167//GO:0042578//GO:0097367//GO:1901265//GO:0001882//GO:0032555//GO:0001883//GO:0016817//GO:0017111//GO:0032549//GO:0032561//GO:0016788//GO:0032559//GO:0030554//GO:0005488//GO:0043168//GO:0097159//GO:…	purine ribonucleoside triphosphate binding//hydrolase activity, acting on acid anhydrides, in phosphorus-containing anhydrides//guanyl nucleotide binding//GTP binding//molecular_function//small molecule binding//ATPase activity//hydrolase activity//ADP binding//pyrophosphatase activity//purine ribonucleoside binding//phosphatase activity//heterocyclic compound binding//ribonucleotide binding//ATP…	no KO assigned | (RefSeq) TMV resistance protein N	http://www.genome.jp/dbget-bin/www_bget?vvi:100251718	--	PREDICTED: TMV resistance protein N-like [Vitis vinifera]>gi|731440894|ref|XP_010646552.1| PREDICTED: TMV resistance protein N-like [Vitis vinifera]>gi|731440896|ref|XP_010646553.1| PREDICTED: TMV resistance protein N-like [Vitis vinifera]>gi|731440898|ref|XP_010646554.1| PREDICTED: TMV resistance protein N-like [Vitis vinifera]>gi|731440900|ref|XP_010646555.1| PREDICTED: TMV resistance protein N…
Novel00421	chrUn	+	18003506	18004187	682	2.73313	2.35604	1.86797	2.02011	3.21407	1.87951	32.4585	33.0429	-0.025747	1	1	FALSE	25.6657	22.5527	0.18654	0.6918	1	FALSE	24.9938	41.1871	-0.72062	0.089456	0.39716	FALSE	GO:0051179//GO:0006810//GO:0008150//GO:1902578//GO:0006812//GO:0051234//GO:0009987//GO:0044699//GO:0044765//GO:0044763//GO:0006811//GO:0055085	localization//transport//biological_process//single-organism localization//cation transport//establishment of localization//cellular process//single-organism process//single-organism transport//single-organism cellular process//ion transport//transmembrane transport	--	--	GO:0022892//GO:0005215//GO:0008324//GO:0015075//GO:0022857//GO:0022891//GO:0003674	substrate-specific transporter activity//transporter activity//cation transmembrane transporter activity//ion transmembrane transporter activity//transmembrane transporter activity//substrate-specific transmembrane transporter activity//molecular_function	--	--	--	PREDICTED: uncharacterized protein LOC104878568, partial [Vitis vinifera]
Novel00422	chrUn	+	19171134	19172262	1129	3.40822	2.17438	4.11917	3.67668	3.66849	3.48864	49.6428	68.0176	-0.45432	0.29709	0.88	FALSE	79.2787	82.4795	-0.057102	0.88717	1	FALSE	76.5236	77.7959	-0.02379	1	1	FALSE	GO:0045116//GO:0034645//GO:1901564//GO:0050789//GO:0009058//GO:0051171//GO:0044260//GO:0008150//GO:0034641//GO:0006417//GO:0032268//GO:1901566//GO:0044249//GO:0050794//GO:0019538//GO:0065007//GO:0044237//GO:0043604//GO:0043043//GO:0031323//GO:0071704//GO:0080090//GO:0006412//GO:0034248//GO:2000112//GO:0060255//GO:0008152//GO:0006518//GO:0043412//GO:0044271//GO:0009889//GO:0043603//GO:0044238//GO:…	protein neddylation//cellular macromolecule biosynthetic process//organonitrogen compound metabolic process//regulation of biological process//biosynthetic process//regulation of nitrogen compound metabolic process//cellular macromolecule metabolic process//biological_process//cellular nitrogen compound metabolic process//regulation of translation//regulation of cellular protein metabolic process…	--	--	GO:0005488//GO:0030554//GO:0032559//GO:0043168//GO:0017076//GO:0003824//GO:0000166//GO:0097159//GO:1901265//GO:0097367//GO:0001882//GO:0016874//GO:0001883//GO:0032555//GO:0032549//GO:0036094//GO:0032550//GO:0045182//GO:0005524//GO:1901363//GO:0032553//GO:0043167//GO:0016881//GO:0035639//GO:0016879//GO:0003674	binding//adenyl nucleotide binding//adenyl ribonucleotide binding//anion binding//purine nucleotide binding//catalytic activity//nucleotide binding//organic cyclic compound binding//nucleoside phosphate binding//carbohydrate derivative binding//nucleoside binding//ligase activity//purine nucleoside binding//purine ribonucleotide binding//ribonucleoside binding//small molecule binding//purine ribo…	--	--	--	PREDICTED: pentatricopeptide repeat-containing protein At2g33760 [Vitis vinifera]
Novel00423	chrUn	+	19463816	19472352	370	0.705878	1.41628	0.605937	0.908344	0.252176	0.330665	10.8928	4.4908	1.2783	0.41091	0.97458	FALSE	6.45392	4.01125	0.68612	0.57482	1	FALSE	2.30769	1.70774	0.43436	0.88422	1	FALSE	--	--	--	--	--	--	--	--	--	unnamed protein product [Vitis vinifera]
Novel00424	chrUn	+	19472403	19484660	810	0.425741	0.691874	0.695025	0.759585	0.394038	0.313389	11.3661	6.13489	0.88963	0.3707	0.94663	FALSE	11.6492	9.89447	0.23554	0.78322	1	FALSE	4.96098	5.94893	-0.262	0.81639	1	FALSE	--	--	--	--	--	--	--	--	--	unnamed protein product [Vitis vinifera]
Novel00425	chrUn	+	20598089	20601979	1099	1.02983	0.779277	0.924029	0.507378	0.360062	0.268566	15.1014	17.5321	-0.21532	0.79518	1	FALSE	9.23722	16.0459	-0.79667	0.2891	0.85466	FALSE	5.13924	6.46596	-0.33131	0.69099	1	FALSE	--	--	--	--	--	--	--	--	--	unnamed protein product [Vitis vinifera]
Novel00426	chrUn	+	20689351	20693431	1303	0.852617	0.572864	0.577691	0.44635	0.43955	0.325654	14.2842	19.0289	-0.41377	0.64101	1	FALSE	10.3495	12.6731	-0.29221	0.82842	1	FALSE	7.93958	10.4647	-0.3984	0.71912	1	FALSE	--	--	--	--	--	--	--	--	--	unnamed protein product [Vitis vinifera]
Novel00427	chrUn	+	20694047	20695251	703	1.0537	0.615758	0.662783	0.528696	0.0448889	0.312015	8.09795	12.3621	-0.61029	0.55535	1	FALSE	6.30753	7.71904	-0.29135	0.8827	1	FALSE	4.22586	0.518058	3.0281	0.33272	0.78568	FALSE	GO:0006811//GO:0044765//GO:0044699//GO:0015698//GO:0015700//GO:0051234//GO:0006820//GO:1902578//GO:0008150//GO:0006810//GO:0051179	ion transport//single-organism transport//single-organism process//inorganic anion transport//arsenite transport//establishment of localization//anion transport//single-organism localization//biological_process//transport//localization	GO:0031224//GO:0005575//GO:0016020//GO:0016021//GO:0044425	intrinsic component of membrane//cellular_component//membrane//integral component of membrane//membrane part	GO:0003674//GO:0015105//GO:0022891//GO:0008509//GO:0022857//GO:0015103//GO:0015075//GO:0005215//GO:0022892	molecular_function//arsenite transmembrane transporter activity//substrate-specific transmembrane transporter activity//anion transmembrane transporter activity//transmembrane transporter activity//inorganic anion transmembrane transporter activity//ion transmembrane transporter activity//transporter activity//substrate-specific transporter activity	--	--	--	--
Novel00428	chrUn	+	21756637	21765451	850	3.72931	2.54916	3.222	2.95434	0.383354	1.83911	42.4206	53.8724	-0.34478	0.43156	0.98623	FALSE	45.9067	46.938	-0.032053	1	1	FALSE	29.4509	5.91691	2.3154	5.8787e-05	0.0018229	UP	--	--	--	--	--	--	--	--	--	--
Novel00429	chrUn	+	21818804	21822909	4068	0.731446	0.201657	2.44317	1.76353	0.296146	0.526025	15.42	50.0827	-1.6995	0.0030389	0.087328	FALSE	127.309	165.423	-0.37782	0.58024	1	FALSE	40.303	20.8569	0.95037	0.26735	0.70926	FALSE	--	--	--	--	GO:0005488//GO:0003674//GO:0005515	binding//molecular_function//protein binding	no KO assigned | (RefSeq) TOM1-like protein 2	http://www.genome.jp/dbget-bin/www_bget?vvi:100249130	--	hypothetical protein VITISV_031525 [Vitis vinifera]
Novel00430	chrUn	+	22776814	22780390	562	23.0206	147.914	112.529	53.8141	37.5901	157.539	1684.34	231.826	2.8611	0.013651	0.21271	FALSE	588.784	1112.65	-0.91819	0.10585	0.55445	FALSE	1695.56	400.576	2.0816	0.011839	0.10724	FALSE	--	--	--	--	--	--	--	--	--	hypothetical protein VITISV_002825 [Vitis vinifera]
Novel00431	chrUn	+	24803204	24811804	2487	15.5029	13.8962	15.3385	14.8922	24.6843	15.0444	490.924	479.169	0.034965	0.90811	1	FALSE	494.884	477.589	0.051321	0.83207	1	FALSE	516.134	813.397	-0.65622	0.0020153	0.029193	DOWN	GO:0044699//GO:0008152//GO:0055114//GO:0008150//GO:0044710	single-organism process//metabolic process//oxidation-reduction process//biological_process//single-organism metabolic process	--	--	GO:0003674//GO:0016671//GO:0016491//GO:0033743//GO:0016667//GO:0003824	molecular_function//oxidoreductase activity, acting on a sulfur group of donors, disulfide as acceptor//oxidoreductase activity//peptide-methionine (R)-S-oxide reductase activity//oxidoreductase activity, acting on a sulfur group of donors//catalytic activity	--	--	--	--
Novel00432	chrUn	+	26973345	26974079	525	1.23741	0.706176	1.19958	0.726379	0.158124	1.23834	7.44511	11.451	-0.62111	0.53796	1	FALSE	7.23144	11.1234	-0.62124	0.44141	0.96391	FALSE	12.6909	1.60331	2.9847	0.001612	0.024628	UP	--	--	--	--	--	--	--	--	--	--
Novel00433	chrUn	+	27619528	27623367	3676	1.57283	6.98804	3.68006	6.0369	1.52248	4.2052	523.653	104.174	2.3296	0.00014105	0.010349	UP	418.223	240.2	0.80004	0.0068072	0.099755	FALSE	299.625	106.882	1.4871	0.00075844	0.013863	UP	--	--	GO:0005575//GO:0016020	cellular_component//membrane	GO:0005515//GO:0003674//GO:0005488	protein binding//molecular_function//binding	no KO assigned | (RefSeq) leucine-rich repeat receptor protein kinase EMS1-like	http://www.genome.jp/dbget-bin/www_bget?vvi:100854351	--	PREDICTED: leucine-rich repeat receptor protein kinase EXS-like [Vitis vinifera]
Novel00434	chrUn	+	27983430	27986898	1447	1.70541	1.21993	0.3498	0.729443	0.218173	0.632287	35.783	43.0947	-0.26823	0.53968	1	FALSE	19.3136	8.95759	1.1084	0.14348	0.64158	FALSE	17.6526	5.99549	1.5579	0.016313	0.13468	FALSE	--	--	--	--	--	--	K04733 interleukin-1 receptor-associated kinase 4 [EC:2.7.11.1] | (RefSeq) putative receptor-like protein kinase At4g00960	http://www.genome.jp/dbget-bin/www_bget?vvi:100855166	--	PREDICTED: cysteine-rich repeat secretory protein 38-like, partial [Vitis vinifera]
Novel00435	chrUn	+	28306191	28312966	6776	2.33133	1.37938	1.21045	1.23662	1.35157	1.06628	188.408	276.689	-0.5544	0.068617	0.47487	FALSE	155.432	144.346	0.10676	0.74371	1	FALSE	139.847	170.498	-0.2859	0.38684	0.83403	FALSE	--	--	--	--	--	--	--	--	--	hypothetical protein VITISV_022451 [Vitis vinifera]
Novel00436	chrUn	+	28764454	28765191	738	1.89472	0.510736	3.80417	2.92472	0.54912	1.11035	7.72853	24.9011	-1.6879	0.022473	0.27517	FALSE	41.1828	49.4418	-0.26369	0.50674	0.99764	FALSE	15.796	7.62825	1.0501	0.10464	0.4344	FALSE	--	--	--	--	--	--	--	--	--	--
Novel00437	chrUn	+	29074149	29075851	1703	0.293354	0.401933	0.626795	1.81252	1.31311	4.76209	13.9829	9.02256	0.63205	0.44908	0.99831	FALSE	60.7034	18.8497	1.6872	0.013258	0.15828	FALSE	156.105	42.4497	1.8787	0.0028408	0.038218	UP	--	--	--	--	--	--	--	--	--	--
Novel00438	chrUn	+	29779315	29780171	857	1.76329	2.02545	2.78962	1.59541	0.784635	1.78316	34.9528	26.9552	0.37484	0.458	1	FALSE	25.3658	41.743	-0.71865	0.37132	0.92916	FALSE	29.7973	12.6921	1.2313	0.013462	0.11827	FALSE	--	--	--	--	--	--	--	--	--	--
Novel00439	chrUn	+	29795919	29796792	777	1.06231	0.632285	0.934362	0.686487	0.437139	0.657808	9.89123	14.5394	-0.55574	0.51372	1	FALSE	10.0281	12.9659	-0.37067	0.66994	1	FALSE	9.99495	6.3605	0.65206	0.41252	0.85901	FALSE	--	--	--	--	--	--	--	--	--	--
Novel00440	chrUn	+	30130179	30130710	346	7.42198	3.80374	7.26986	4.24771	3.78249	4.516	26.4682	44.5264	-0.7504	0.17329	0.71592	FALSE	27.6242	44.7641	-0.69641	0.11767	0.58453	FALSE	30.4059	24.5124	0.31084	0.49646	0.91883	FALSE	--	--	--	--	--	--	--	--	--	--
Novel00441	chrUn	+	30306939	30308542	1432	2.64663	2.20615	2.95792	2.74105	2.63558	2.20371	61.8529	64.9124	-0.069652	0.8743	1	FALSE	72.8507	73.1729	-0.0063666	1	1	FALSE	59.8776	69.3849	-0.21261	0.59419	0.97254	FALSE	--	--	--	--	--	--	--	--	--	unnamed protein product [Vitis vinifera]
Novel00442	chrUn	+	31044518	31046722	2205	0.246485	0.286813	0.220332	0.191824	0.743277	0.303209	12.8925	9.67217	0.41462	0.6619	1	FALSE	7.53673	8.64882	-0.19856	0.97793	1	FALSE	12.8491	30.5233	-1.2482	0.02422	0.17553	FALSE	--	--	--	--	--	--	--	--	--	--
Novel00443	chrUn	+	31996744	31997392	533	2.78424	4.21789	4.70254	3.72328	1.70684	2.83386	45.3372	26.3612	0.78228	0.12439	0.62342	FALSE	38.2754	45.036	-0.23466	0.62375	1	FALSE	29.8066	17.5217	0.76649	0.089771	0.39788	FALSE	--	--	--	--	--	--	--	--	--	unnamed protein product [Vitis vinifera]
Novel00444	chrUn	+	33403403	33406371	2654	0.204718	0.088592	0.177679	0.229298	0.0536951	0.129739	4.72932	9.63756	-1.027	0.37327	0.94836	FALSE	11.1136	8.34537	0.41328	0.55962	1	FALSE	6.7126	2.63839	1.3472	0.24643	0.68597	FALSE	--	--	--	--	--	--	--	--	--	hypothetical protein VITISV_027817 [Vitis vinifera]
Novel00445	chrUn	+	35305334	35307204	963	1.23505	0.627459	1.03361	0.915328	0.794687	0.816064	10.2215	17.67	-0.78969	0.33094	0.90928	FALSE	14.0594	14.825	-0.076498	0.95692	1	FALSE	12.754	12.1766	0.066844	0.8748	1	FALSE	--	--	--	--	--	--	--	--	--	PREDICTED: mechanosensitive ion channel protein 2, chloroplastic [Vitis vinifera]
Novel00446	chrUn	+	38467899	38469027	1129	4.47544	2.8679	2.5092	3.03874	3.84098	2.45846	66.2802	88.668	-0.41984	0.23481	0.80891	FALSE	65.7523	50.049	0.3937	0.27832	0.84323	FALSE	54.5271	80.7527	-0.56654	0.10407	0.43325	FALSE	--	--	--	--	--	--	--	--	--	PREDICTED: uncharacterized protein LOC104878606 [Vitis vinifera]
Novel00447	chrUn	+	39387555	39388214	545	22.0005	21.8986	22.6309	17.9027	12.183	13.6283	240.001	211.095	0.18515	0.56022	1	FALSE	183.474	217.153	-0.24313	0.38622	0.93802	FALSE	144.164	123.597	0.22206	0.45086	0.88881	FALSE	--	--	--	--	--	--	--	--	--	PREDICTED: nucleobase-ascorbate transporter 11-like [Nelumbo nucifera]
Novel00448	chrUn	+	39630356	39633298	2774	1.54427	0.929548	1.40543	0.953753	0.671278	0.453018	50.736	72.9961	-0.52481	0.19679	0.75269	FALSE	48.158	67.3313	-0.4835	0.21402	0.76583	FALSE	23.9869	33.7227	-0.49147	0.20741	0.63048	FALSE	GO:0044237//GO:0071704//GO:0008152//GO:0032196//GO:0044710//GO:0044260//GO:0006310//GO:0034641//GO:0008150//GO:0046483//GO:0006259//GO:1901360//GO:0044763//GO:0006807//GO:0006313//GO:0043170//GO:0009987//GO:0044238//GO:0006139//GO:0090304//GO:0044699//GO:0006725	cellular metabolic process//organic substance metabolic process//metabolic process//transposition//single-organism metabolic process//cellular macromolecule metabolic process//DNA recombination//cellular nitrogen compound metabolic process//biological_process//heterocycle metabolic process//DNA metabolic process//organic cyclic compound metabolic process//single-organism cellular process//nitroge…	--	--	GO:0004803//GO:0046914//GO:0046872//GO:0005488//GO:0003824//GO:0097159//GO:0003676//GO:0003674//GO:0043169//GO:0003677//GO:0008270//GO:1901363//GO:0043167	transposase activity//transition metal ion binding//metal ion binding//binding//catalytic activity//organic cyclic compound binding//nucleic acid binding//molecular_function//cation binding//DNA binding//zinc ion binding//heterocyclic compound binding//ion binding	--	--	--	PREDICTED: uncharacterized protein LOC104877715 isoform X1 [Vitis vinifera]
Novel00449	chrUn	+	40165971	40168040	1811	1.40333	1.42748	0.947623	1.25502	0.826491	0.884142	48.3854	41.6953	0.21469	0.65429	1	FALSE	39.2681	28.1196	0.48178	0.24197	0.79881	FALSE	29.2404	25.7154	0.18533	0.82832	1	FALSE	--	--	--	--	--	--	--	--	--	PREDICTED: G-type lectin S-receptor-like serine/threonine-protein kinase RLK1 [Vitis vinifera]
Novel00450	chrUn	+	40803147	40805707	1929	0.549489	0.263758	0.270811	0.172005	0.0506564	0.0968383	10.2744	19.2403	-0.90507	0.28638	0.86777	FALSE	6.24504	9.26846	-0.56962	0.56976	1	FALSE	3.58745	1.86233	0.94584	0.56891	0.95915	FALSE	--	--	--	--	--	--	--	--	--	--
Novel00451	chrUn	+	42028868	42029387	413	1.15311	1.0172	1.22937	1.55818	1.24259	1.19274	8.71142	8.48133	0.038617	1	1	FALSE	12.5213	8.95743	0.48323	0.59944	1	FALSE	9.56572	9.71708	-0.02265	1	1	FALSE	--	--	--	--	--	--	--	--	--	PREDICTED: embryonic stem cell-specific 5-hydroxymethylcytosine-binding protein-like [Vitis vinifera]
Novel00452	chrUn	+	42248048	42248404	285	2.57265	2.08224	1.2824	1.38018	1.07698	1.24024	12.0176	12.8386	-0.095346	0.91346	1	FALSE	7.45103	6.48523	0.20028	0.88453	1	FALSE	7.17304	5.56424	0.3664	0.95551	1	FALSE	--	--	--	--	--	--	--	--	--	unnamed protein product [Vitis vinifera]
Novel00453	chrUn	+	42937085	42938595	1233	0.269641	0.151863	0.200299	0.381229	0.213929	0.143391	3.80751	5.78053	-0.60235	0.64314	1	FALSE	8.45616	4.32654	0.96679	0.36722	0.92705	FALSE	3.37748	4.98831	-0.56261	0.74039	1	FALSE	--	--	--	--	GO:0046872//GO:0046914//GO:0097159//GO:0005488//GO:0003674//GO:0003676//GO:0043167//GO:1901363//GO:0008270//GO:0043169	metal ion binding//transition metal ion binding//organic cyclic compound binding//binding//molecular_function//nucleic acid binding//ion binding//heterocyclic compound binding//zinc ion binding//cation binding	--	--	--	PREDICTED: uncharacterized protein LOC104877708 [Vitis vinifera]
Novel00454	chrUn	+	43024965	43025719	653	3.07653	2.88001	4.68081	3.37961	0.560667	1.64553	30.8192	29.4329	0.066403	0.82693	1	FALSE	34.811	44.1814	-0.3439	0.38903	0.93802	FALSE	17.3572	5.65994	1.6167	0.01951	0.15182	FALSE	--	--	--	--	--	--	K03022 DNA-directed RNA polymerase III subunit RPC8 | (RefSeq) DNA-directed RNA polymerase III subunit RPC8	http://www.genome.jp/dbget-bin/www_bget?vvi:100261445	--	unnamed protein product [Vitis vinifera]
Novel00455	chrUn	-	1132488	1134159	811	0	0	0	0	0	0	0	0	NA	NA	NA	NA	0	0	NA	NA	NA	NA	0	0	NA	NA	NA	NA	--	--	--	--	--	--	--	--	--	hypothetical protein B456_001G163000, partial [Gossypium raimondii]
Novel00456	chrUn	-	3669850	3674374	4326	22.1576	15.6729	17.4712	13.6041	11.8937	9.86741	1366.85	1689.5	-0.30574	0.2586	0.83823	FALSE	1108.83	1340.9	-0.27416	0.24017	0.79789	FALSE	828.874	961.41	-0.214	0.35131	0.80471	FALSE	GO:0006139//GO:0022610//GO:0044238//GO:0016043//GO:0009987//GO:0090304//GO:0044419//GO:0016032//GO:0006725//GO:0051276//GO:0046483//GO:0006259//GO:0006807//GO:1901360//GO:0043170//GO:0006996//GO:0051704//GO:0044403//GO:0044260//GO:0019062//GO:0071103//GO:0008150//GO:0034641//GO:0071840//GO:0044237//GO:0044406//GO:0007155//GO:0071704//GO:0044650//GO:0006265//GO:0009405//GO:0044764//GO:0008152//GO:…	nucleobase-containing compound metabolic process//biological adhesion//primary metabolic process//cellular component organization//cellular process//nucleic acid metabolic process//interspecies interaction between organisms//viral process//cellular aromatic compound metabolic process//chromosome organization//heterocycle metabolic process//DNA metabolic process//nitrogen compound metabolic proces…	--	--	GO:0016787//GO:0003918//GO:0036094//GO:0016887//GO:0042623//GO:0032550//GO:0003677//GO:0003916//GO:0016462//GO:1901363//GO:0032553//GO:0005524//GO:0043167//GO:0035639//GO:0008094//GO:0003676//GO:0016818//GO:0003674//GO:0032559//GO:0030554//GO:0005488//GO:0043168//GO:0061505//GO:0017076//GO:0000166//GO:0097159//GO:0003824//GO:1901265//GO:0097367//GO:0001882//GO:0016817//GO:0001883//GO:0032555//GO:…	hydrolase activity//DNA topoisomerase type II (ATP-hydrolyzing) activity//small molecule binding//ATPase activity//ATPase activity, coupled//purine ribonucleoside binding//DNA binding//DNA topoisomerase activity//pyrophosphatase activity//heterocyclic compound binding//ribonucleotide binding//ATP binding//ion binding//purine ribonucleoside triphosphate binding//DNA-dependent ATPase activity//nucl…	--	--	--	unnamed protein product [Vitis vinifera]
Novel00457	chrUn	-	6229120	6231330	1085	1.20092	0.937274	1.11217	1.02892	1.78023	0.92777	17.8813	20.2181	-0.1772	0.85402	1	FALSE	18.8708	18.551	0.024661	1	1	FALSE	17.1381	31.4493	-0.87582	0.061206	0.31841	FALSE	--	--	--	--	--	--	--	--	--	unnamed protein product [Vitis vinifera]
Novel00458	chrUn	-	7859761	7860644	884	0.78445	1.00822	1.00116	0.821666	1.47717	0.794706	13.1629	8.88804	0.56654	0.55045	1	FALSE	10.1593	11.432	-0.17028	0.87677	1	FALSE	9.85961	17.5381	-0.83089	0.15891	0.54677	FALSE	--	--	--	--	GO:0005488//GO:0005515//GO:0003674	binding//protein binding//molecular_function	--	--	--	PREDICTED: putative F-box protein At1g49610 [Vitis vinifera]
Novel00459	chrUn	-	9306275	9310532	1571	7.91362	7.42579	7.59368	6.73654	5.62954	7.12044	235.307	219.47	0.10052	0.75169	1	FALSE	200.117	211.831	-0.082072	0.78687	1	FALSE	218.23	164.802	0.40511	0.11708	0.46338	FALSE	--	--	--	--	--	--	--	--	--	unnamed protein product [Vitis vinifera]
Novel00460	chrUn	-	13216865	13220396	792	1.7517	2.50346	1.23693	1.87016	1.78496	2.30395	38.4932	23.2896	0.72492	0.21685	0.7851	FALSE	27.0431	16.6826	0.69692	0.18849	0.7259	FALSE	34.0666	25.4451	0.42097	0.34295	0.79794	FALSE	--	--	--	--	--	--	--	--	--	PREDICTED: probable leucine-rich repeat receptor-like serine/threonine-protein kinase At3g14840 isoform X8 [Vitis vinifera]>gi|731403442|ref|XP_010655067.1| PREDICTED: probable leucine-rich repeat receptor-like serine/threonine-protein kinase At3g14840 isoform X8 [Vitis vinifera]>gi|731403444|ref|XP_010655068.1| PREDICTED: probable leucine-rich repeat receptor-like serine/threonine-protein kinase…
Novel00461	chrUn	-	13221906	13222720	660	0.734503	1.28837	0.797585	0.940609	0.655483	1.05129	17.0098	8.538	0.9944	0.21225	0.7784	FALSE	11.7795	9.27483	0.34489	0.69078	1	FALSE	13.3831	8.06875	0.72999	0.42917	0.87417	FALSE	GO:0009405//GO:0051704//GO:0008150	pathogenesis//multi-organism process//biological_process	--	--	GO:0003674//GO:0005198	molecular_function//structural molecule activity	--	--	--	unnamed protein product [Vitis vinifera]
Novel00462	chrUn	-	15375399	15376797	1399	24.3253	17.153	24.0193	17.3033	12.4357	13.1322	484.336	599.606	-0.30801	0.27556	0.85688	FALSE	460.406	598.693	-0.37891	0.094381	0.51938	FALSE	360.809	326.974	0.14206	0.53001	0.93522	FALSE	--	--	--	--	--	--	--	--	--	hypothetical protein VITISV_009310 [Vitis vinifera]
Novel00463	chrUn	-	18295517	18296655	1139	0.281064	0.812041	0.322184	0.586402	0.0428956	0.400942	18.9378	5.90453	1.6814	0.037941	0.35354	FALSE	12.4749	6.49355	0.94195	0.27538	0.84012	FALSE	8.81033	0.931167	3.2421	0.0059487	0.065934	FALSE	--	--	--	--	--	--	--	--	--	--
Novel00464	chrUn	-	19757940	19760863	1294	0.576461	0.500044	0.355345	0.34112	0.147621	0.287494	13.103	13.2622	-0.017423	1	1	FALSE	8.06964	8.03997	0.005315	0.97437	1	FALSE	7.25775	3.57008	1.0236	0.31927	0.77072	FALSE	--	--	--	--	--	--	--	--	--	hypothetical protein VITISV_040938 [Vitis vinifera]
Novel00465	chrUn	-	20446305	20447146	546	32.6663	53.7499	23.7647	39.7784	37.6029	68.2612	597.884	315.794	0.92088	0.0080449	0.15729	FALSE	419.897	231.012	0.86207	0.0041326	0.071259	FALSE	731.182	389.719	0.9078	1.0154e-05	0.00042476	UP	--	--	--	--	GO:0005488//GO:0005515//GO:0003674	binding//protein binding//molecular_function	no KO assigned | (RefSeq) U-box domain-containing protein 8	http://www.genome.jp/dbget-bin/www_bget?vvi:100852694	--	PREDICTED: U-box domain-containing protein 8-like [Vitis vinifera]>gi|147827038|emb|CAN62279.1| hypothetical protein VITISV_042771 [Vitis vinifera]>gi|296084802|emb|CBI25940.3| unnamed protein product [Vitis vinifera]
Novel00466	chrUn	-	20601616	20601985	370	0	0	0	0	0	0	0	0	NA	NA	NA	NA	0	0	NA	NA	NA	NA	0	0	NA	NA	NA	NA	--	--	--	--	--	--	--	--	--	--
Novel00467	chrUn	-	20695611	20695998	388	1.3409	0.476908	0.859643	0.144367	0.0819062	0.323898	3.6933	9.15402	-1.3095	0.2741	0.85562	FALSE	1.07565	5.87359	-2.449	0.10466	0.55155	FALSE	2.45424	0.595098	2.0441	0.39324	0.8409	FALSE	--	--	--	--	--	--	--	--	--	--
Novel00468	chrUn	-	21542220	21543991	1302	1.3166	1.32586	1.66198	1.94399	1.21241	1.10867	34.6177	30.5848	0.17869	0.69513	1	FALSE	48.6115	38.3008	0.34392	0.42203	0.95295	FALSE	28.3279	29.4971	-0.058351	0.9078	1	FALSE	--	--	--	--	--	--	--	--	--	PREDICTED: uncharacterized protein LOC100852456 [Vitis vinifera]
Novel00469	chrUn	-	21591006	21593446	541	14.5716	14.2566	10.7109	11.7382	11.7797	15.7701	128.163	113.663	0.17322	0.68533	1	FALSE	100.362	84.0391	0.25609	0.4648	0.97786	FALSE	136.487	98.625	0.46874	0.083905	0.38326	FALSE	GO:0050896//GO:0006725//GO:0044699//GO:0090304//GO:0044238//GO:0006139//GO:0009987//GO:0006281//GO:0043170//GO:0044763//GO:1901360//GO:0006807//GO:0006259//GO:0046483//GO:0008150//GO:0034641//GO:0006310//GO:0033554//GO:0044710//GO:0044260//GO:0000725//GO:0008152//GO:0071704//GO:0051716//GO:0006950//GO:0044237//GO:0006974	response to stimulus//cellular aromatic compound metabolic process//single-organism process//nucleic acid metabolic process//primary metabolic process//nucleobase-containing compound metabolic process//cellular process//DNA repair//macromolecule metabolic process//single-organism cellular process//organic cyclic compound metabolic process//nitrogen compound metabolic process//DNA metabolic proces…	GO:0005575//GO:0032991//GO:0044424//GO:0043229//GO:0005622//GO:0044464//GO:0005634//GO:0097196//GO:0043227//GO:0005623//GO:0043231//GO:0043234//GO:0043226//GO:1990391	cellular_component//macromolecular complex//intracellular part//intracellular organelle//intracellular//cell part//nucleus//Shu complex//membrane-bounded organelle//cell//intracellular membrane-bounded organelle//protein complex//organelle//DNA repair complex	--	--	--	--	--	bax inhibitor 1-like [Vitis vinifera]>gi|391357943|gb|AFM43629.1| Bax inhibitor 1 [Vitis vinifera]
Novel00470	chrUn	-	21800840	21815521	7353	1.76689	0.867274	4.10545	3.61796	3.23764	1.23617	90.3656	164.106	-0.86078	0.048327	0.39834	FALSE	349.972	374.951	-0.09946	0.93392	1	FALSE	125.867	307.83	-1.2902	0.12223	0.47323	FALSE	--	--	--	--	--	--	no KO assigned | (RefSeq) TOM1-like protein 2	http://www.genome.jp/dbget-bin/www_bget?vvi:100249130	--	hypothetical protein VITISV_010061 [Vitis vinifera]
Novel00471	chrUn	-	21816881	21822740	1971	0.957322	0.577528	1.41944	1.55539	2.12527	0.456479	22.4414	33.5922	-0.58196	0.48908	1	FALSE	55.4949	48.5271	0.19356	0.6897	1	FALSE	17.1696	75.5109	-2.1368	0.051758	0.28785	FALSE	--	--	--	--	--	--	--	--	--	PREDICTED: uncharacterized protein LOC104878312 [Vitis vinifera]
Novel00472	chrUn	-	22350862	22352632	644	3.55412	2.73034	3.21235	3.90617	3.00996	4.87705	35.7299	40.3254	-0.17456	0.69229	1	FALSE	47.3047	36.4636	0.37552	0.32885	0.89406	FALSE	61.0646	36.5059	0.74221	0.037279	0.23296	FALSE	--	--	--	--	--	--	--	--	--	PREDICTED: uncharacterized protein LOC105158920 isoform X1 [Sesamum indicum]
Novel00473	chrUn	-	22776894	22777485	382	0	0	0	0	0	0	0	0	NA	NA	NA	NA	0	0	NA	NA	NA	NA	0	0	NA	NA	NA	NA	--	--	--	--	--	--	--	--	--	hypothetical protein VITISV_002825 [Vitis vinifera]
Novel00474	chrUn	-	23303105	23304654	1550	42.9964	62.902	27.9394	18.7661	36.4823	37.441	1144.19	684.138	0.74197	0.0084587	0.16242	FALSE	313.923	447.799	-0.51244	0.16818	0.69366	FALSE	652.006	611.049	0.093597	0.74127	1	FALSE	--	--	--	--	--	--	--	--	--	--
Novel00475	chrUn	-	23349039	23349493	341	32.907	51.3904	35.13	33.4311	78.6206	54.2839	355.654	200.274	0.8285	0.0068284	0.14343	FALSE	219.932	213.083	0.045641	0.94112	1	FALSE	363.645	506.158	-0.47706	0.025716	0.18316	FALSE	--	--	--	--	--	--	K09553 stress-induced-phosphoprotein 1 | (RefSeq) hsp70-Hsp90 organizing protein 3-like	http://www.genome.jp/dbget-bin/www_bget?vvi:100854305	--	PREDICTED: LOW QUALITY PROTEIN: hsp70-Hsp90 organizing protein 3-like [Vitis vinifera]
Novel00476	chrUn	-	26505668	26508673	2548	0.718985	0.535364	0.655813	0.401997	0.172109	0.320243	24.8826	29.766	-0.25853	0.7326	1	FALSE	17.5291	26.8773	-0.61664	0.28722	0.85375	FALSE	14.7039	7.47519	0.97601	0.18476	0.59215	FALSE	--	--	--	--	GO:0005488//GO:0003674//GO:0005515	binding//molecular_function//protein binding	no KO assigned | (RefSeq) uncharacterized LOC100853346	http://www.genome.jp/dbget-bin/www_bget?vvi:100853346	--	PREDICTED: putative disease resistance RPP13-like protein 1 [Vitis vinifera]>gi|731435021|ref|XP_010645258.1| PREDICTED: putative disease resistance RPP13-like protein 1 [Vitis vinifera]>gi|731435023|ref|XP_010645259.1| PREDICTED: putative disease resistance RPP13-like protein 1 [Vitis vinifera]>gi|731435025|ref|XP_010645260.1| PREDICTED: putative disease resistance RPP13-like protein 1 [Vitis vi…
Novel00477	chrUn	-	27306978	27309104	1952	0.154106	0.429135	0.0424741	0.231446	0.0238119	0.03776	16.9142	5.46219	1.6307	0.23913	0.81403	FALSE	8.85338	1.53726	2.5259	0.038338	0.31482	FALSE	1.55179	0.854127	0.86141	0.92331	1	FALSE	GO:0008152//GO:0044237//GO:0044265//GO:0071704//GO:0046700//GO:0009057//GO:0034641//GO:0008150//GO:0044270//GO:0044260//GO:0009056//GO:0043170//GO:0046483//GO:0006259//GO:0044248//GO:0006807//GO:1901360//GO:0006308//GO:0006725//GO:0019439//GO:1901575//GO:0006139//GO:0044238//GO:1901361//GO:0009987//GO:0034655//GO:0090304	metabolic process//cellular metabolic process//cellular macromolecule catabolic process//organic substance metabolic process//heterocycle catabolic process//macromolecule catabolic process//cellular nitrogen compound metabolic process//biological_process//cellular nitrogen compound catabolic process//cellular macromolecule metabolic process//catabolic process//macromolecule metabolic process//het…	GO:0043234//GO:0005623//GO:0044464//GO:0005622//GO:1902494//GO:0032991//GO:0005575//GO:0009318//GO:0044424	protein complex//cell//cell part//intracellular//catalytic complex//macromolecular complex//cellular_component//exodeoxyribonuclease VII complex//intracellular part	GO:0004536//GO:0016895//GO:0016796//GO:0003824//GO:0004527//GO:0016788//GO:0003674//GO:0004529//GO:0004518//GO:0008855//GO:0016787	deoxyribonuclease activity//exodeoxyribonuclease activity, producing 5'-phosphomonoesters//exonuclease activity, active with either ribo- or deoxyribonucleic acids and producing 5'-phosphomonoesters//catalytic activity//exonuclease activity//hydrolase activity, acting on ester bonds//molecular_function//exodeoxyribonuclease activity//nuclease activity//exodeoxyribonuclease VII activity//hydrolase…	--	--	--	hypothetical protein VITISV_016497 [Vitis vinifera]
Novel00478	chrUn	-	27746530	27748231	358	0.700562	0.654304	1.39523	0.684335	1.19393	1.17468	4.67151	4.4193	0.080074	0.99889	1	FALSE	4.67843	8.95064	-0.93597	0.32827	0.89322	FALSE	8.31688	8.11788	0.03494	1	1	FALSE	--	--	--	--	--	--	--	--	--	--
Novel00479	chrUn	-	28303583	28304729	988	40.9797	48.5928	61.8186	71.4458	91.4275	79.1831	973.163	722.507	0.42967	0.112	0.59806	FALSE	1351.42	1087.78	0.31308	0.16291	0.68211	FALSE	1547.85	1714.24	-0.1473	0.64507	0.9911	FALSE	--	--	--	--	--	--	no KO assigned | (RefSeq) glycine-rich domain-containing protein 1	http://www.genome.jp/dbget-bin/www_bget?vvi:100252003	--	PREDICTED: uncharacterized protein LOC100252003 [Vitis vinifera]
Novel00480	chrUn	-	29555774	29557937	647	2.93758	2.76448	5.36569	3.4487	2.81687	3.98377	30.672	28.4176	0.11013	0.87324	1	FALSE	35.5537	51.8943	-0.54558	0.19461	0.73609	FALSE	42.5822	28.7029	0.56906	0.17931	0.58169	FALSE	--	--	--	--	--	--	--	--	--	hypothetical protein VITISV_038742 [Vitis vinifera]
Novel00481	chrUn	-	29691495	29693006	1187	1.73476	1.31667	1.81351	1.24012	1.30171	1.45071	21.9123	25.1239	-0.19732	0.74191	1	FALSE	19.3198	26.2749	-0.4436	0.42192	0.95295	FALSE	23.336	19.9661	0.225	0.69044	1	FALSE	--	--	--	--	--	--	--	--	--	--
Novel00482	chrUn	-	31311768	31312882	1092	0.244976	0.323882	0.223728	0.429856	0.345816	0.265441	7.12113	4.69682	0.60042	0.65198	1	FALSE	8.7195	4.32596	1.0112	0.298	0.86327	FALSE	5.75766	6.98556	-0.27889	0.72875	1	FALSE	--	--	--	--	--	--	--	--	--	PREDICTED: uncharacterized protein LOC104877807 [Vitis vinifera]
Novel00483	chrUn	-	31669284	31670024	613	0.357214	0.440329	0.610003	0.369447	0.729308	0.705296	4.89714	3.38071	0.53461	0.80389	1	FALSE	3.82236	5.87122	-0.6192	0.64421	1	FALSE	7.54099	7.39918	0.027388	1	1	FALSE	--	--	--	--	--	--	--	--	--	--
Novel00484	chrUn	-	31693456	31705579	2495	4.47539	3.65579	4.06571	4.02067	4.12526	3.24239	181.633	194.01	-0.095102	0.75316	1	FALSE	188.598	177.524	0.0873	0.80072	1	FALSE	155.248	188.845	-0.28263	0.22617	0.65864	FALSE	GO:0048856//GO:0008150//GO:0008544//GO:0009888//GO:0032502//GO:0060429	anatomical structure development//biological_process//epidermis development//tissue development//developmental process//epithelium development	--	--	GO:0005488//GO:0097159//GO:0003677//GO:1901363//GO:0046983//GO:0003676//GO:0005515//GO:0003674	binding//organic cyclic compound binding//DNA binding//heterocyclic compound binding//protein dimerization activity//nucleic acid binding//protein binding//molecular_function	--	--	--	hypothetical protein VITISV_044224 [Vitis vinifera]
Novel00485	chrUn	-	32410003	32410435	301	7.11096	3.38232	6.49721	3.33762	2.44349	5.02377	20.3192	37.8656	-0.89804	0.12971	0.6344	FALSE	18.8895	34.6	-0.87318	0.092994	0.51593	FALSE	29.4206	13.4779	1.1262	0.040564	0.24708	FALSE	--	--	--	--	GO:0008201//GO:0005488//GO:0043168//GO:0005539//GO:1901681//GO:0097367//GO:0043167//GO:0003674	heparin binding//binding//anion binding//glycosaminoglycan binding//sulfur compound binding//carbohydrate derivative binding//ion binding//molecular_function	--	--	--	PREDICTED: uncharacterized protein LOC100253832 [Vitis vinifera]
Novel00486	chrUn	-	32934794	32935413	534	3.44791	3.40444	2.68108	3.01138	2.48978	3.25054	36.9319	32.3721	0.19011	0.77766	1	FALSE	31.0252	25.3317	0.2925	0.5728	1	FALSE	34.0136	25.004	0.44395	0.34301	0.79794	FALSE	GO:0046942//GO:0015711//GO:1902582//GO:0006848//GO:0044699//GO:0051649//GO:0015718//GO:0006811//GO:0071702//GO:0044765//GO:0046907//GO:0051641//GO:0008150//GO:0015849//GO:0051179//GO:0006810//GO:0006839//GO:0006820//GO:0051234//GO:0006850//GO:1902578	carboxylic acid transport//organic anion transport//single-organism intracellular transport//pyruvate transport//single-organism process//establishment of localization in cell//monocarboxylic acid transport//ion transport//organic substance transport//single-organism transport//intracellular transport//cellular localization//biological_process//organic acid transport//localization//transport//mit…	GO:0044444//GO:0005739//GO:0005575//GO:0044429//GO:0043229//GO:0019866//GO:0044424//GO:0031966//GO:0044464//GO:0031967//GO:0044446//GO:0005622//GO:0005737//GO:0031090//GO:0005623//GO:0005743//GO:0016020//GO:0043227//GO:0005740//GO:0043231//GO:0031975//GO:0043226//GO:0044422	cytoplasmic part//mitochondrion//cellular_component//mitochondrial part//intracellular organelle//organelle inner membrane//intracellular part//mitochondrial membrane//cell part//organelle envelope//intracellular organelle part//intracellular//cytoplasm//organelle membrane//cell//mitochondrial inner membrane//membrane//membrane-bounded organelle//mitochondrial envelope//intracellular membrane-bou…	--	--	--	--	--	PREDICTED: mitochondrial pyruvate carrier 2-like, partial [Vitis vinifera]
Novel00487	chrUn	-	33974884	33977662	2035	0.863612	0.330704	0.726585	0.401884	0.645233	0.382003	12.6662	28.6898	-1.1796	0.066334	0.46761	FALSE	14.5003	24.4105	-0.75142	0.18895	0.72687	FALSE	14.3367	22.9116	-0.67636	0.18928	0.59969	FALSE	--	--	--	--	GO:0003674//GO:0005515//GO:0005488	molecular_function//protein binding//binding	--	--	--	PREDICTED: pentatricopeptide repeat-containing protein At2g20710, mitochondrial-like [Vitis vinifera]
Novel00488	chrUn	-	34385743	34386753	654	3.12009	3.41749	3.44302	2.72265	5.42084	3.35205	44.8406	36.7985	0.28516	0.4676	1	FALSE	34.5173	40.1376	-0.21763	0.53237	1	FALSE	43.4818	67.4265	-0.6329	0.21324	0.63969	FALSE	--	--	--	--	--	--	--	--	--	hypothetical protein VITISV_000479 [Vitis vinifera]
Novel00489	chrUn	-	35153584	35158745	645	1.29946	1.87591	2.31039	2.14833	0.890069	2.24595	24.2938	14.963	0.6992	0.26455	0.84472	FALSE	26.1228	26.2709	-0.0081576	1	1	FALSE	28.0465	10.7087	1.389	0.0093736	0.091192	FALSE	--	--	--	--	--	--	--	--	--	PREDICTED: G-type lectin S-receptor-like serine/threonine-protein kinase At1g11330 [Vitis vinifera]
Novel00490	chrUn	-	35507503	35508486	362	5.05224	4.72077	6.01267	5.87405	3.76158	4.07043	34.7524	32.5077	0.096333	0.88706	1	FALSE	40.7704	38.609	0.078585	0.9031	1	FALSE	29.1043	25.518	0.18972	0.78361	1	FALSE	--	--	--	--	--	--	--	--	--	unnamed protein product [Vitis vinifera]
Novel00491	chrUn	-	35594371	35596453	1108	4.78095	3.65725	3.65247	4.09211	2.19406	3.09578	54.6465	62.2284	-0.18745	0.64772	1	FALSE	57.2078	47.5898	0.26556	0.46563	0.97794	FALSE	44.8049	30.6376	0.54835	0.15298	0.53719	FALSE	GO:0019068//GO:0044419//GO:0016043//GO:0009987//GO:0016032//GO:0044085//GO:0044764//GO:0022607//GO:0019058//GO:0044403//GO:0051704//GO:0008150//GO:0071840	virion assembly//interspecies interaction between organisms//cellular component organization//cellular process//viral process//cellular component biogenesis//multi-organism cellular process//cellular component assembly//viral life cycle//symbiosis, encompassing mutualism through parasitism//multi-organism process//biological_process//cellular component organization or biogenesis	--	--	--	--	--	--	--	PREDICTED: N-alpha-acetyltransferase 35, NatC auxiliary subunit-like [Vitis vinifera]
Novel00492	chrUn	-	35932462	35937682	4485	2.21132	1.17162	1.48045	1.416	0.522358	0.74027	105.725	174.112	-0.71969	0.036916	0.34846	FALSE	118.019	117.111	0.011147	0.88282	1	FALSE	64.5566	44.1776	0.54725	0.097296	0.41645	FALSE	--	--	--	--	--	--	--	--	--	PREDICTED: LOW QUALITY PROTEIN: uncharacterized protein LOC100855389 [Vitis vinifera]
Novel00493	chrUn	-	36713513	36715542	1149	1.42253	2.29129	1.54353	1.30871	2.97573	2.36304	47.6363	26.1111	0.8674	0.08157	0.51532	FALSE	25.8175	28.1101	-0.12274	0.75876	1	FALSE	47.5648	56.8406	-0.25703	0.4327	0.87676	FALSE	GO:0009987//GO:0044699//GO:0007165//GO:0007606//GO:0050909//GO:0032501//GO:0050896//GO:0023052//GO:0044763//GO:0007600//GO:0050877//GO:0044700//GO:0007154//GO:0044707//GO:0050789//GO:0008150//GO:0050794//GO:0065007//GO:0003008//GO:0007186//GO:0051716	cellular process//single-organism process//signal transduction//sensory perception of chemical stimulus//sensory perception of taste//multicellular organismal process//response to stimulus//signaling//single-organism cellular process//sensory perception//neurological system process//single organism signaling//cell communication//single-multicellular organism process//regulation of biological proc…	GO:0005575//GO:0031224//GO:0044425//GO:0016021//GO:0016020	cellular_component//intrinsic component of membrane//membrane part//integral component of membrane//membrane	GO:0004930//GO:0038023//GO:0060089//GO:0003674//GO:0004872//GO:0004888//GO:0004871	G-protein coupled receptor activity//signaling receptor activity//molecular transducer activity//molecular_function//receptor activity//transmembrane signaling receptor activity//signal transducer activity	no KO assigned | (RefSeq) calmodulin-binding protein 60 E	http://www.genome.jp/dbget-bin/www_bget?vvi:100255894	--	hypothetical protein VITISV_001748 [Vitis vinifera]
Novel00494	chrUn	-	38226486	38229553	2979	0.153657	0.27263	0.206161	0.253847	0.289648	0.227813	16.3602	8.20051	0.99641	0.21349	0.77988	FALSE	14.4093	10.8141	0.41408	0.55991	1	FALSE	13.2152	16.0605	-0.28131	0.652	0.99401	FALSE	--	--	--	--	--	--	--	--	--	--
Novel00495	chrUn	-	39241350	39242902	811	3.2578	2.17085	3.4051	4.43198	2.77012	2.48726	29.6394	38.5027	-0.37744	0.44365	0.99467	FALSE	56.6276	41.0433	0.46436	0.23216	0.79053	FALSE	32.8276	35.0897	-0.096139	0.84174	1	FALSE	--	--	--	--	--	--	--	--	--	--
Novel00496	chrUn	-	39486863	39490131	662	2.03643	1.49391	2.07641	1.78178	1.44214	1.4034	20.1258	23.8236	-0.24335	0.69045	1	FALSE	21.6845	24.4092	-0.17076	0.88569	1	FALSE	18.3329	17.973	0.028607	1	1	FALSE	--	--	--	--	--	--	--	--	--	unnamed protein product [Vitis vinifera]
Novel00497	chrUn	-	39567536	39569304	1767	2.25625	2.3303	3.38401	3.49743	2.37373	1.9813	62.0105	52.1885	0.24878	0.61027	1	FALSE	86.4808	79.0205	0.13015	0.6908	1	FALSE	50.3856	58.7433	-0.22141	0.66506	1	FALSE	--	--	--	--	--	--	--	--	--	unnamed protein product [Vitis vinifera]
Novel00498	chrUn	-	39933108	39936906	3799	31.3498	19.5564	54.396	35.3245	37.1249	33.8335	682.28	971.152	-0.50933	0.12831	0.63164	FALSE	1156.63	1680.32	-0.53881	0.020885	0.21572	FALSE	1147.66	1217.65	-0.085407	0.75253	1	FALSE	--	--	GO:0044423//GO:0019012//GO:0019028//GO:0005575	virion part//virion//viral capsid//cellular_component	--	--	--	--	--	hypothetical protein VITISV_038209 [Vitis vinifera]
Novel00499	chrUn	-	41950765	41952774	1053	1.96039	1.0457	1.59498	1.22826	1.32084	1.27929	22.2349	37.0273	-0.73576	0.34536	0.92348	FALSE	24.2018	29.9562	-0.30774	0.58944	1	FALSE	26.4825	25.8339	0.035773	0.99516	1	FALSE	--	--	--	--	--	--	--	--	--	PREDICTED: uncharacterized protein LOC104878700, partial [Vitis vinifera]
Novel00500	chrUn	-	41990234	41991300	572	2.26545	2.20481	2.00659	2.73352	4.40447	2.89983	25.387	23.1519	0.13296	0.78318	1	FALSE	29.4649	20.3779	0.53199	0.28599	0.85263	FALSE	32.8894	47.285	-0.52376	0.15304	0.53724	FALSE	--	--	--	--	--	--	no KO assigned | (RefSeq) glycine-rich domain-containing protein 1	http://www.genome.jp/dbget-bin/www_bget?vvi:100252003	--	PREDICTED: uncharacterized protein LOC100252003 [Vitis vinifera]
Novel00501	chrUn	-	42012839	42015026	630	5.16369	4.09193	6.04208	5.12635	4.26614	2.59092	46.2604	51.2224	-0.147	0.7768	1	FALSE	54.8682	59.6527	-0.12062	0.73214	1	FALSE	28.5695	44.8616	-0.651	0.094083	0.40938	FALSE	--	--	--	--	--	--	--	--	--	PREDICTED: uncharacterized protein LOC104878704, partial [Vitis vinifera]
Novel00502	chrUn	-	42803424	42804136	713	11.2867	12.5283	12.6697	13.3885	12.6126	10.2801	181.605	142.935	0.34544	0.31604	0.89635	FALSE	182.408	161.154	0.17873	0.52082	1	FALSE	143.583	169.152	-0.23644	0.34837	0.80262	FALSE	GO:0008152//GO:0006665//GO:0006629//GO:0006643//GO:0044237//GO:0071704//GO:0034641//GO:0008150//GO:1901564//GO:0044255//GO:0044710//GO:0044763//GO:0006807//GO:0006672//GO:0009987//GO:0044238//GO:0043603//GO:0044699	metabolic process//sphingolipid metabolic process//lipid metabolic process//membrane lipid metabolic process//cellular metabolic process//organic substance metabolic process//cellular nitrogen compound metabolic process//biological_process//organonitrogen compound metabolic process//cellular lipid metabolic process//single-organism metabolic process//single-organism cellular process//nitrogen com…	GO:0016020//GO:0044425//GO:0016021//GO:0031224//GO:0005575	membrane//membrane part//integral component of membrane//intrinsic component of membrane//cellular_component	GO:0016811//GO:0016810//GO:0003824//GO:0003674//GO:0016787	hydrolase activity, acting on carbon-nitrogen (but not peptide) bonds, in linear amides//hydrolase activity, acting on carbon-nitrogen (but not peptide) bonds//catalytic activity//molecular_function//hydrolase activity	--	--	--	acyl-CoA independent ceramide synthase family protein [Populus trichocarpa]>gi|550339970|gb|ERP61622.1| acyl-CoA independent ceramide synthase family protein [Populus trichocarpa]
Novel00503	chrUn	-	42995777	42997056	671	29.5539	22.5662	29.6108	16.9539	43.3199	28.8597	304.603	354.56	-0.2191	0.60955	1	FALSE	219.009	356.074	-0.70119	0.024451	0.23812	FALSE	381.363	544.602	-0.51404	0.011936	0.10779	FALSE	GO:0006950//GO:0009607//GO:0051704//GO:0043207//GO:0008150//GO:0009620//GO:0098542//GO:0009605//GO:0051707//GO:0050832//GO:0006952//GO:0050896	response to stress//response to biotic stimulus//multi-organism process//response to external biotic stimulus//biological_process//response to fungus//defense response to other organism//response to external stimulus//response to other organism//defense response to fungus//defense response//response to stimulus	--	--	GO:0046914//GO:0046872//GO:0005488//GO:0003674//GO:0043169//GO:0008270//GO:0043167	transition metal ion binding//metal ion binding//binding//molecular_function//cation binding//zinc ion binding//ion binding	K20028 palmitoyltransferase ZDHHC2/15/20 [EC:2.3.1.225] | (RefSeq) probable protein S-acyltransferase 14	http://www.genome.jp/dbget-bin/www_bget?vvi:100855114	--	PREDICTED: probable protein S-acyltransferase 14 [Vitis vinifera]
VIT_200s0120g00005	chrUn	+	16770	17347	261	6.76685	6.19364	7.25024	8.04947	7.98199	6.47097	32.7307	31.508	0.054926	0.91346	1	FALSE	39.9634	33.6587	0.2477	0.57621	1	FALSE	33.1426	39.2213	-0.24295	0.54868	0.94675	FALSE	GO:0034622//GO:0044085//GO:0043933//GO:0022607//GO:0008535//GO:0097034//GO:0006996//GO:0007005//GO:0071840//GO:0065003//GO:0071822//GO:0008150//GO:0033617//GO:0006461//GO:0070271//GO:0043623//GO:0017004//GO:0009987//GO:0016043//GO:0033108	cellular macromolecular complex assembly//cellular component biogenesis//macromolecular complex subunit organization//cellular component assembly//respiratory chain complex IV assembly//mitochondrial respiratory chain complex IV biogenesis//organelle organization//mitochondrion organization//cellular component organization or biogenesis//macromolecular complex assembly//protein complex subunit or…	GO:0043226//GO:0043231//GO:0043227//GO:0005623//GO:0005737//GO:0005622//GO:0044464//GO:0044424//GO:0043229//GO:0005739//GO:0005575//GO:0044444	organelle//intracellular membrane-bounded organelle//membrane-bounded organelle//cell//cytoplasm//intracellular//cell part//intracellular part//intracellular organelle//mitochondrion//cellular_component//cytoplasmic part	--	--	--	--	--	-//-
VIT_200s0120g00010	chrUn	+	20151	26818	2082	1.57075	1.2188	1.79037	1.80049	1.58131	1.28245	51.2711	57.6635	-0.16951	0.70624	1	FALSE	70.2219	66.3754	0.081273	0.75009	1	FALSE	52.1895	61.7938	-0.2437	0.48192	0.91077	FALSE	GO:0007031//GO:0006996//GO:0016559//GO:0008150//GO:0071840//GO:0016043//GO:0009987//GO:0048285	peroxisome organization//organelle organization//peroxisome fission//biological_process//cellular component organization or biogenesis//cellular component organization//cellular process//organelle fission	GO:0043226//GO:0044438//GO:0098805//GO:0031903//GO:0005777//GO:0044422//GO:0005778//GO:0005779//GO:0044425//GO:0043231//GO:0016021//GO:0016020//GO:0005623//GO:0031300//GO:0031090//GO:0043227//GO:0031224//GO:0005737//GO:0044446//GO:0044464//GO:0005622//GO:0042579//GO:0098588//GO:0043229//GO:0044424//GO:0044439//GO:0044444//GO:0031231//GO:0005575//GO:0031301	organelle//microbody part//whole membrane//microbody membrane//peroxisome//organelle part//peroxisomal membrane//integral component of peroxisomal membrane//membrane part//intracellular membrane-bounded organelle//integral component of membrane//membrane//cell//intrinsic component of organelle membrane//organelle membrane//membrane-bounded organelle//intrinsic component of membrane//cytoplasm//in…	--	--	--	--	--	sp|Q9LQ73|PX11C_ARATH Peroxisomal membrane protein 11C OS=Arabidopsis thaliana GN=PEX11C PE=1 SV=1//4.87474e-25
VIT_200s0120g00020	chrUn	-	27385	34798	1777	4.62189	4.38337	4.69374	4.63533	3.65452	3.14014	157.412	146.243	0.10618	0.71075	1	FALSE	155.616	147.959	0.072793	0.74924	1	FALSE	109.425	121.754	-0.15403	0.50939	0.92605	FALSE	--	--	--	--	GO:0003674//GO:0005515//GO:0043167//GO:0043169//GO:0046872//GO:0005488	molecular_function//protein binding//ion binding//cation binding//metal ion binding//binding	--	--	--	sp|Q8BKC5|IPO5_MOUSE Importin-5 OS=Mus musculus GN=Ipo5 PE=1 SV=3//5.60662e-38
VIT_200s0120g00030	chrUn	+	43474	44300	411	0.091704	0.040441	0.088964	0	0.0415535	0.185446	0.325372	0.70008	-1.1054	1	1	FALSE	0	0.619641	#NAME?	0.82231	1	FALSE	1.48944	0.336069	2.1479	0.57294	0.96244	FALSE	--	--	--	--	--	--	--	--	--	sp|Q6NU40|CTF18_XENLA Chromosome transmission fidelity protein 18 homolog OS=Xenopus laevis GN=chtf18 PE=2 SV=1//3.22421e-09
VIT_200s0120g00060	chrUn	+	65303	76050	630	0	0	0	0	0	0	0	0	NA	NA	NA	NA	0	0	NA	NA	NA	NA	0	0	NA	NA	NA	NA	GO:0002949//GO:0044237//GO:0006950//GO:0006974//GO:0008033//GO:0051716//GO:0071704//GO:0006399//GO:0034660//GO:0008152//GO:0016070//GO:0070525//GO:0006260//GO:0043412//GO:0034645//GO:0009058//GO:0044710//GO:0044260//GO:0006400//GO:0034641//GO:0008150//GO:0006310//GO:0033554//GO:0044249//GO:0006259//GO:0009059//GO:0046483//GO:0044763//GO:1901360//GO:0006807//GO:0010467//GO:0006281//GO:0006396//GO:…	tRNA threonylcarbamoyladenosine modification//cellular metabolic process//response to stress//cellular response to DNA damage stimulus//tRNA processing//cellular response to stimulus//organic substance metabolic process//tRNA metabolic process//ncRNA metabolic process//metabolic process//RNA metabolic process//tRNA threonylcarbamoyladenosine metabolic process//DNA replication//macromolecule modif…	--	--	GO:1901265//GO:0097367//GO:0001882//GO:0016301//GO:0016817//GO:0032555//GO:0003724//GO:0001883//GO:0032549//GO:0017111//GO:0032559//GO:0005488//GO:0030554//GO:0032561//GO:0016788//GO:0003723//GO:0043168//GO:0098519//GO:0017076//GO:0003824//GO:0097159//GO:0016772//GO:0000166//GO:0016740//GO:0035639//GO:0004386//GO:0019001//GO:0016818//GO:0003676//GO:0003674//GO:0005525//GO:0003678//GO:0043531//GO:…	nucleoside phosphate binding//carbohydrate derivative binding//nucleoside binding//kinase activity//hydrolase activity, acting on acid anhydrides//purine ribonucleotide binding//RNA helicase activity//purine nucleoside binding//ribonucleoside binding//nucleoside-triphosphatase activity//adenyl ribonucleotide binding//binding//adenyl nucleotide binding//guanyl ribonucleotide binding//hydrolase act…	--	--	--	sp|Q6NU40|CTF18_XENLA Chromosome transmission fidelity protein 18 homolog OS=Xenopus laevis GN=chtf18 PE=2 SV=1//2.17845e-46
VIT_200s0120g00070	chrUn	+	76664	77919	615	0	0	0	0	0	0	0	0	NA	NA	NA	NA	0	0	NA	NA	NA	NA	0	0	NA	NA	NA	NA	--	--	--	--	--	--	--	--	--	sp|Q6NU40|CTF18_XENLA Chromosome transmission fidelity protein 18 homolog OS=Xenopus laevis GN=chtf18 PE=2 SV=1//1.29759e-10
VIT_200s0120g00080	chrUn	+	89862	91048	444	0.0846226	0.152226	0.11479	0.285586	0	0.086774	1.35859	0.677006	1.0049	0.84675	1	FALSE	2.43606	0.92562	1.3961	0.5581	1	FALSE	0.734329	0	Inf	0.70965	1	FALSE	--	--	--	--	--	--	--	--	--	-//-
VIT_200s0120g00100	chrUn	-	334646	337025	1395	0	0	0	0	0	0	0	0	NA	NA	NA	NA	0	0	NA	NA	NA	NA	0	0	NA	NA	NA	NA	GO:0016070//GO:0006518//GO:0006520//GO:0019752//GO:0008152//GO:0044271//GO:0043043//GO:0043604//GO:0044237//GO:0034660//GO:0006412//GO:0006399//GO:0071704//GO:0044249//GO:1901566//GO:0008150//GO:0034641//GO:0019538//GO:0009058//GO:0034645//GO:1901564//GO:0044260//GO:0044710//GO:0043436//GO:0010467//GO:0043170//GO:0046483//GO:0009059//GO:0006418//GO:0006807//GO:1901360//GO:0044763//GO:0043039//GO:…	RNA metabolic process//peptide metabolic process//cellular amino acid metabolic process//carboxylic acid metabolic process//metabolic process//cellular nitrogen compound biosynthetic process//peptide biosynthetic process//amide biosynthetic process//cellular metabolic process//ncRNA metabolic process//translation//tRNA metabolic process//organic substance metabolic process//cellular biosynthetic …	--	--	GO:0001883//GO:0032555//GO:0016874//GO:0032549//GO:0097367//GO:1901265//GO:0016875//GO:0001882//GO:0000166//GO:0097159//GO:0003824//GO:0017076//GO:0005488//GO:0030554//GO:0032559//GO:0043168//GO:0003674//GO:0004812//GO:0035639//GO:0005524//GO:1901363//GO:0032553//GO:0043167//GO:0036094//GO:0032550//GO:0016876	purine nucleoside binding//purine ribonucleotide binding//ligase activity//ribonucleoside binding//carbohydrate derivative binding//nucleoside phosphate binding//ligase activity, forming carbon-oxygen bonds//nucleoside binding//nucleotide binding//organic cyclic compound binding//catalytic activity//purine nucleotide binding//binding//adenyl nucleotide binding//adenyl ribonucleotide binding//anio…	--	--	--	sp|Q9SSK1|SYNC3_ARATH Asparagine--tRNA ligase, cytoplasmic 3 OS=Arabidopsis thaliana GN=SYNC3 PE=1 SV=1//3.73803e-11
VIT_200s0120g00120	chrUn	+	399504	400172	669	0	0	0	0	0	0	0	0	NA	NA	NA	NA	0	0	NA	NA	NA	NA	0	0	NA	NA	NA	NA	--	--	--	--	--	--	--	--	--	-//-
VIT_200s0120g00270	chrUn	-	1008724	1009729	1006	0	0	0	0	0	0	0	0	NA	NA	NA	NA	0	0	NA	NA	NA	NA	0	0	NA	NA	NA	NA	--	--	GO:0044430//GO:0005623//GO:0043234//GO:0005856//GO:0044422//GO:0043228//GO:0043226//GO:0032991//GO:0005575//GO:0044424//GO:0016459//GO:0015629//GO:0043229//GO:0005622//GO:0044464//GO:0044446//GO:0043232	cytoskeletal part//cell//protein complex//cytoskeleton//organelle part//non-membrane-bounded organelle//organelle//macromolecular complex//cellular_component//intracellular part//myosin complex//actin cytoskeleton//intracellular organelle//intracellular//cell part//intracellular organelle part//intracellular non-membrane-bounded organelle	GO:0000166//GO:0097159//GO:0003824//GO:0017076//GO:0043168//GO:0030554//GO:0005488//GO:0032559//GO:0017111//GO:0032549//GO:0001883//GO:0032555//GO:0016817//GO:0001882//GO:0097367//GO:1901265//GO:0043167//GO:0005524//GO:0032553//GO:1901363//GO:0016462//GO:0032550//GO:0036094//GO:0016787//GO:0003674//GO:0016818//GO:0003774//GO:0035639	nucleotide binding//organic cyclic compound binding//catalytic activity//purine nucleotide binding//anion binding//adenyl nucleotide binding//binding//adenyl ribonucleotide binding//nucleoside-triphosphatase activity//ribonucleoside binding//purine nucleoside binding//purine ribonucleotide binding//hydrolase activity, acting on acid anhydrides//nucleoside binding//carbohydrate derivative binding/…	--	--	--	sp|F4I5Q6|MYO7_ARATH Myosin-7 OS=Arabidopsis thaliana GN=XI-A PE=3 SV=1//6.43319e-22
VIT_200s0120g00280	chrUn	-	1070611	1071163	123	0	0	0	0	0	0	0	0	NA	NA	NA	NA	0	0	NA	NA	NA	NA	0	0	NA	NA	NA	NA	--	--	--	--	--	--	--	--	--	-//-
VIT_200s0120g00290	chrUn	+	1073070	1073733	664	0	0	0	0	0	0	0	0	NA	NA	NA	NA	0	0	NA	NA	NA	NA	0	0	NA	NA	NA	NA	--	--	--	--	GO:0008237//GO:0046914//GO:0046872//GO:0003824//GO:0070011//GO:0005488//GO:0008233//GO:0003674//GO:0008270//GO:0043167//GO:0016787//GO:0043169	metallopeptidase activity//transition metal ion binding//metal ion binding//catalytic activity//peptidase activity, acting on L-amino acid peptides//binding//peptidase activity//molecular_function//zinc ion binding//ion binding//hydrolase activity//cation binding	--	--	--	sp|Q8H0S9|PSA_ARATH Puromycin-sensitive aminopeptidase OS=Arabidopsis thaliana GN=MPA1 PE=2 SV=1//6.23642e-22
VIT_200s0120g00300	chrUn	+	1096353	1096445	93	0	0	0	0	0	0	0	0	NA	NA	NA	NA	0	0	NA	NA	NA	NA	0	0	NA	NA	NA	NA	--	--	--	--	--	--	--	--	--	-//-
VIT_200s0125g00010	chrUn	+	1128504	1129146	408	0	0	0	0	0	0.0923792	0	0	NA	NA	NA	NA	0	0	NA	NA	NA	NA	0.755113	0	Inf	0.70636	1	FALSE	--	--	--	--	--	--	--	--	--	-//-
VIT_200s0125g00020	chrUn	-	1137089	1137345	257	26.6213	39.1337	51.0088	96.7792	85.9822	194.157	205.084	121.302	0.75761	0.037515	0.35107	FALSE	487.256	231.741	1.0722	0.045542	0.34728	FALSE	972.903	418.291	1.2178	7.0736e-06	0.00031141	UP	--	--	--	--	--	--	--	--	--	sp|P93276|M030_ARATH Uncharacterized mitochondrial protein AtMg00030 OS=Arabidopsis thaliana GN=AtMg00030 PE=4 SV=1//3.92415e-33
VIT_200s0125g00030	chrUn	-	1138750	1166279	27351	0.00710269	0.00705598	0.0057943	0.0161814	0.018753	0.0218131	4.03174	3.36918	0.25901	1	1	FALSE	8.47489	2.78307	1.6065	0.13591	0.62616	FALSE	11.5268	9.59553	0.26455	0.69674	1	FALSE	--	--	--	--	--	--	--	--	--	sp|Q0ZJ39|MATK_VITVI Maturase K OS=Vitis vinifera GN=matK PE=3 SV=1//3.22506e-44
VIT_200s0125g00040	chrUn	-	1166948	1167390	60	0	0	0.562904	0.88742	1.22509	4.80349	0	0	NA	NA	NA	NA	1.01049	0.616536	0.71279	0.94009	1	FALSE	5.56954	1.29514	2.1044	0.15648	0.54317	FALSE	--	--	--	--	--	--	--	--	--	-//-
VIT_200s0125g00050	chrUn	-	1175261	1185034	752	0.433282	0.719023	1.16461	1.53593	1.55563	4.95376	10.9293	5.75023	0.92651	0.36389	0.93999	FALSE	22.4744	15.4517	0.54052	0.38795	0.93802	FALSE	72.1082	22.3129	1.6923	0.0036974	0.046706	UP	GO:0006886//GO:0044699//GO:0051649//GO:0009987//GO:0016043//GO:0006613//GO:1902582//GO:0008104//GO:0044763//GO:0044765//GO:0071702//GO:0006612//GO:0061024//GO:0051179//GO:0015031//GO:0033036//GO:0006810//GO:1902580//GO:0090150//GO:0044802//GO:0046907//GO:0071840//GO:0051641//GO:0008150//GO:1902578//GO:0072657//GO:0070727//GO:0006605//GO:0034613//GO:0045184//GO:0051234	intracellular protein transport//single-organism process//establishment of localization in cell//cellular process//cellular component organization//cotranslational protein targeting to membrane//single-organism intracellular transport//protein localization//single-organism cellular process//single-organism transport//organic substance transport//protein targeting to membrane//membrane organizatio…	GO:0044424//GO:0042175//GO:0031227//GO:0043229//GO:0031301//GO:0032991//GO:0005575//GO:0044444//GO:0005737//GO:0030867//GO:0005783//GO:0031224//GO:0098588//GO:0005622//GO:0030176//GO:0044464//GO:0044446//GO:0016021//GO:0071256//GO:0044425//GO:0043231//GO:0012505//GO:0005784//GO:0098796//GO:0005791//GO:0044432//GO:0043227//GO:0031300//GO:0031090//GO:0005623//GO:0005789//GO:0016020//GO:0044422//GO:…	intracellular part//nuclear outer membrane-endoplasmic reticulum membrane network//intrinsic component of endoplasmic reticulum membrane//intracellular organelle//integral component of organelle membrane//macromolecular complex//cellular_component//cytoplasmic part//cytoplasm//rough endoplasmic reticulum membrane//endoplasmic reticulum//intrinsic component of membrane//bounding membrane of organe…	--	--	--	--	--	-//-
VIT_200s0125g00060	chrUn	+	1228825	1230460	572	3.78452	7.68931	5.12791	14.5625	23.6232	38.4622	90.1742	38.727	1.2194	0.056209	0.43204	FALSE	164.159	51.9089	1.661	0.021566	0.22049	FALSE	429.666	257.897	0.73642	0.1076	0.44209	FALSE	--	--	--	--	--	--	--	--	--	-//-
VIT_200s0125g00070	chrUn	-	1230461	1230878	393	28.9625	41.1217	43.774	71.1573	72.2048	126.054	325.757	204.757	0.66989	0.043777	0.37846	FALSE	542.772	305.746	0.82801	0.014841	0.17039	FALSE	964.931	536.721	0.84625	0.002664	0.036568	UP	--	--	--	--	--	--	--	--	--	-//-
VIT_200s0125g00080	chrUn	+	1230879	1241253	1000	1.45045	2.84769	1.99881	3.66894	5.03632	13.2506	57.9876	26.0165	1.1563	0.017024	0.23764	FALSE	72.4651	35.235	1.0403	0.14882	0.65176	FALSE	256.748	95.3816	1.4286	0.00032304	0.0071442	UP	--	--	--	--	--	--	--	--	--	-//-
VIT_200s0125g00090	chrUn	+	1284866	1300947	3315	0.0113519	0.00501395	0.0517436	0.0221885	0.0237116	0.00555864	0.325372	0.688543	-1.0815	1	1	FALSE	1.42557	3.08326	-1.1129	0.58114	1	FALSE	0.387948	1.44871	-1.9008	0.58204	0.96761	FALSE	GO:0008152//GO:0043170//GO:0043412//GO:0016310//GO:0044237//GO:0036211//GO:0071704//GO:0001503//GO:0006793//GO:0006464//GO:0008150//GO:0006796//GO:0032501//GO:0019538//GO:0044707//GO:0044238//GO:0009987//GO:0044699//GO:0044267//GO:0044260//GO:0006468	metabolic process//macromolecule metabolic process//macromolecule modification//phosphorylation//cellular metabolic process//protein modification process//organic substance metabolic process//ossification//phosphorus metabolic process//cellular protein modification process//biological_process//phosphate-containing compound metabolic process//multicellular organismal process//protein metabolic pro…	--	--	GO:0016773//GO:0001883//GO:0032555//GO:0003674//GO:0032549//GO:0005515//GO:1901265//GO:0097367//GO:0035639//GO:0001882//GO:0016301//GO:0005524//GO:1901363//GO:0032553//GO:0017076//GO:0000166//GO:0016772//GO:0097159//GO:0003824//GO:0004672//GO:0043167//GO:0016740//GO:0005488//GO:0030554//GO:0032559//GO:0036094//GO:0043168//GO:0032550	phosphotransferase activity, alcohol group as acceptor//purine nucleoside binding//purine ribonucleotide binding//molecular_function//ribonucleoside binding//protein binding//nucleoside phosphate binding//carbohydrate derivative binding//purine ribonucleoside triphosphate binding//nucleoside binding//kinase activity//ATP binding//heterocyclic compound binding//ribonucleotide binding//purine nucle…	--	--	--	sp|C0LGH2|Y1561_ARATH Probable LRR receptor-like serine/threonine-protein kinase At1g56130 OS=Arabidopsis thaliana GN=At1g56130 PE=2 SV=2//0
VIT_200s0125g00100	chrUn	-	1329471	1334628	576	0	0	0	0	0	0	0	0	NA	NA	NA	NA	0	0	NA	NA	NA	NA	0	0	NA	NA	NA	NA	GO:0008150//GO:0019538//GO:0006468//GO:0044260//GO:0008152//GO:0043412//GO:0044237//GO:0016310//GO:0071704//GO:0006796//GO:0044238//GO:0009987//GO:0044267//GO:0043170//GO:0036211//GO:0006793//GO:0006464	biological_process//protein metabolic process//protein phosphorylation//cellular macromolecule metabolic process//metabolic process//macromolecule modification//cellular metabolic process//phosphorylation//organic substance metabolic process//phosphate-containing compound metabolic process//primary metabolic process//cellular process//cellular protein metabolic process//macromolecule metabolic pr…	--	--	GO:0017076//GO:0003824//GO:0000166//GO:0097159//GO:0016772//GO:0016740//GO:0032559//GO:0005488//GO:0030554//GO:0043168//GO:0016773//GO:0001883//GO:0032555//GO:0032549//GO:1901265//GO:0097367//GO:0001882//GO:0016301//GO:0032553//GO:1901363//GO:0005524//GO:0004672//GO:0043167//GO:0036094//GO:0032550//GO:0003674//GO:0035639	purine nucleotide binding//catalytic activity//nucleotide binding//organic cyclic compound binding//transferase activity, transferring phosphorus-containing groups//transferase activity//adenyl ribonucleotide binding//binding//adenyl nucleotide binding//anion binding//phosphotransferase activity, alcohol group as acceptor//purine nucleoside binding//purine ribonucleotide binding//ribonucleoside b…	--	--	--	sp|Q9SL48|SLY1_ARATH SEC1 family transport protein SLY1 OS=Arabidopsis thaliana GN=SLY1 PE=1 SV=1//5.84544e-10
VIT_200s0125g00140	chrUn	-	1429686	1437482	2094	0.29731	0.202443	0.0330701	0.0601259	0.105264	0.0932318	8.59254	10.6352	-0.30769	0.67651	1	FALSE	2.25307	1.23544	0.86687	0.68147	1	FALSE	3.76543	4.08813	-0.11863	0.99024	1	FALSE	GO:0006796//GO:0009987//GO:0044238//GO:0044267//GO:0043170//GO:0036211//GO:0006464//GO:0006793//GO:0008150//GO:0019538//GO:0044260//GO:0006468//GO:0008152//GO:0043412//GO:0016310//GO:0044237//GO:0071704	phosphate-containing compound metabolic process//cellular process//primary metabolic process//cellular protein metabolic process//macromolecule metabolic process//protein modification process//cellular protein modification process//phosphorus metabolic process//biological_process//protein metabolic process//cellular macromolecule metabolic process//protein phosphorylation//metabolic process//macr…	--	--	GO:0032553//GO:1901363//GO:0005524//GO:0043167//GO:0004672//GO:0036094//GO:0032550//GO:0003674//GO:0035639//GO:0000166//GO:0097159//GO:0016772//GO:0003824//GO:0017076//GO:0016740//GO:0032559//GO:0030554//GO:0005488//GO:0043168//GO:0001883//GO:0032555//GO:0016773//GO:0032549//GO:0097367//GO:1901265//GO:0016301//GO:0001882	ribonucleotide binding//heterocyclic compound binding//ATP binding//ion binding//protein kinase activity//small molecule binding//purine ribonucleoside binding//molecular_function//purine ribonucleoside triphosphate binding//nucleotide binding//organic cyclic compound binding//transferase activity, transferring phosphorus-containing groups//catalytic activity//purine nucleotide binding//transfera…	--	--	--	sp|C0LGH2|Y1561_ARATH Probable LRR receptor-like serine/threonine-protein kinase At1g56130 OS=Arabidopsis thaliana GN=At1g56130 PE=2 SV=2//0
VIT_200s0125g00150	chrUn	-	1440209	1452066	876	0.0787477	0.0394601	0.0588781	0.0414717	0.0561663	0.0411273	0.70715	1.1826	-0.74188	0.90374	1	FALSE	0.621292	0.927252	-0.57769	1	1	FALSE	0.681837	0.930654	-0.44882	1	1	FALSE	--	--	--	--	GO:0003674//GO:0005515//GO:0005488	molecular_function//protein binding//binding	--	--	--	sp|C0LGH3|Y5614_ARATH Probable LRR receptor-like serine/threonine-protein kinase At1g56140 OS=Arabidopsis thaliana GN=At1g56140 PE=2 SV=2//3.787e-07
VIT_200s0125g00160	chrUn	-	1499359	1510778	852	0.0221187	0	0.0403577	0.0476752	0.0172548	0	0	0.35004	#NAME?	1	1	FALSE	0.830174	0.618168	0.42542	1	1	FALSE	0	0.259029	#NAME?	1	1	FALSE	--	--	--	--	--	--	--	--	--	sp|C0LGH3|Y5614_ARATH Probable LRR receptor-like serine/threonine-protein kinase At1g56140 OS=Arabidopsis thaliana GN=At1g56140 PE=2 SV=2//6.30013e-11
VIT_200s0125g00170	chrUn	-	1516334	1581249	3686	6.45585	6.13523	6.19675	4.69241	5.08403	5.16372	393.208	363.038	0.11517	0.68399	1	FALSE	280.417	349.079	-0.31598	0.22881	0.78416	FALSE	320.283	304.086	0.074867	0.70899	1	FALSE	GO:0009987//GO:0006139//GO:0018130//GO:0044238//GO:0016043//GO:0090304//GO:0044419//GO:0010468//GO:0044699//GO:0006355//GO:0031326//GO:0034470//GO:0016032//GO:1901576//GO:0019438//GO:0009451//GO:0006725//GO:0050896//GO:0032774//GO:0019219//GO:1901362//GO:0009059//GO:0006259//GO:0046483//GO:0019222//GO:0006807//GO:1901360//GO:0044763//GO:0034654//GO:0010467//GO:2001141//GO:0010556//GO:0043170//GO:…	cellular process//nucleobase-containing compound metabolic process//heterocycle biosynthetic process//primary metabolic process//cellular component organization//nucleic acid metabolic process//interspecies interaction between organisms//regulation of gene expression//single-organism process//regulation of transcription, DNA-templated//regulation of cellular biosynthetic process//ncRNA processing…	GO:0043229//GO:0044424//GO:0044444//GO:0005575//GO:0005737//GO:0044464//GO:0042579//GO:0005622//GO:0043231//GO:0005623//GO:0043227//GO:0043226//GO:0005777	intracellular organelle//intracellular part//cytoplasmic part//cellular_component//cytoplasm//cell part//microbody//intracellular//intracellular membrane-bounded organelle//cell//membrane-bounded organelle//organelle//peroxisome	GO:0036094//GO:0016887//GO:0016787//GO:0003678//GO:0043531//GO:0008134//GO:0016462//GO:0032550//GO:0003677//GO:0009378//GO:0032553//GO:1901363//GO:0005524//GO:0016791//GO:0042578//GO:0043167//GO:0004386//GO:0035639//GO:0016818//GO:0003676//GO:0005515//GO:0003674//GO:0016788//GO:0032559//GO:0005488//GO:0030554//GO:0043168//GO:0003723//GO:0000166//GO:0097159//GO:0016772//GO:0003824//GO:0017076//GO:…	small molecule binding//ATPase activity//hydrolase activity//DNA helicase activity//ADP binding//transcription factor binding//pyrophosphatase activity//purine ribonucleoside binding//DNA binding//four-way junction helicase activity//ribonucleotide binding//heterocyclic compound binding//ATP binding//phosphatase activity//phosphoric ester hydrolase activity//ion binding//helicase activity//purine…	--	--	--	sp|Q9FNP1|PEX1_ARATH Peroxisome biogenesis protein 1 OS=Arabidopsis thaliana GN=PEX1 PE=2 SV=2//0
VIT_200s0125g00180	chrUn	-	1614226	1619747	3157	1.33409	1.08684	0.270088	0.294802	0.7746	0.292974	69.6589	73.3586	-0.074658	0.79702	1	FALSE	17.9496	15.1398	0.2456	0.73986	1	FALSE	17.8626	45.4634	-1.3478	0.0018927	0.027791	DOWN	GO:0048477//GO:0002066//GO:0007276//GO:0030855//GO:0044703//GO:0002064//GO:0048646//GO:0030703//GO:0048856//GO:0051704//GO:0048869//GO:0022414//GO:0002065//GO:0008150//GO:0007292//GO:0044763//GO:0022412//GO:0019953//GO:0060429//GO:0048468//GO:0044767//GO:0048609//GO:0044702//GO:0003006//GO:0030707//GO:0044699//GO:0032502//GO:0032504//GO:0009888//GO:0007281//GO:0009987//GO:0000003//GO:0030154//GO:…	oogenesis//columnar/cuboidal epithelial cell development//gamete generation//epithelial cell differentiation//multi-organism reproductive process//epithelial cell development//anatomical structure formation involved in morphogenesis//eggshell formation//anatomical structure development//multi-organism process//cellular developmental process//reproductive process//columnar/cuboidal epithelial cell…	GO:0000151//GO:0044422//GO:0000152//GO:0005576//GO:0043226//GO:0071944//GO:0043234//GO:0043231//GO:0044428//GO:0043227//GO:0031461//GO:0005623//GO:0005622//GO:0005634//GO:0044446//GO:0044464//GO:0044424//GO:0005680//GO:0043229//GO:0005575//GO:0042600//GO:0032991//GO:1902494//GO:0030312//GO:1990234	ubiquitin ligase complex//organelle part//nuclear ubiquitin ligase complex//extracellular region//organelle//cell periphery//protein complex//intracellular membrane-bounded organelle//nuclear part//membrane-bounded organelle//cullin-RING ubiquitin ligase complex//cell//intracellular//nucleus//intracellular organelle part//cell part//intracellular part//anaphase-promoting complex//intracellular or…	GO:0046872//GO:0046914//GO:0004842//GO:0005488//GO:0016740//GO:0003824//GO:0019787//GO:0005515//GO:0003674//GO:0043169//GO:0005198//GO:0043167//GO:0008270//GO:0005213	metal ion binding//transition metal ion binding//ubiquitin-protein transferase activity//binding//transferase activity//catalytic activity//ubiquitin-like protein transferase activity//protein binding//molecular_function//cation binding//structural molecule activity//ion binding//zinc ion binding//structural constituent of chorion	no KO assigned | (RefSeq) uncharacterized LOC100266793	http://www.genome.jp/dbget-bin/www_bget?vvi:100266793	--	sp|Q55874|Y103_SYNY3 Uncharacterized protein sll0103 OS=Synechocystis sp. (strain PCC 6803 / Kazusa) GN=sll0103 PE=3 SV=1//9.22371e-13
VIT_200s0125g00190	chrUn	+	1675432	1683064	3109	0.939255	0.967013	1.22043	0.644675	1.25065	0.94041	53.9433	46.6298	0.21019	0.6797	1	FALSE	34.6262	61.1183	-0.81974	0.15919	0.67469	FALSE	50.5652	65.2759	-0.36841	0.51855	0.93077	FALSE	GO:0071804//GO:0098662//GO:0008150//GO:0030001//GO:0051179//GO:0006810//GO:0098655//GO:0006812//GO:0051234//GO:1902578//GO:0071805//GO:0044699//GO:0009987//GO:0006813//GO:0055085//GO:0006811//GO:0034220//GO:0044763//GO:0015672//GO:0044765//GO:0098660	cellular potassium ion transport//inorganic cation transmembrane transport//biological_process//metal ion transport//localization//transport//cation transmembrane transport//cation transport//establishment of localization//single-organism localization//potassium ion transmembrane transport//single-organism process//cellular process//potassium ion transport//transmembrane transport//ion transport/…	GO:0016020//GO:0005575	membrane//cellular_component	GO:0015079//GO:0005215//GO:0022892//GO:0022890//GO:0015075//GO:0022857//GO:0008324//GO:0046873//GO:0022891//GO:0015077//GO:0003674	potassium ion transmembrane transporter activity//transporter activity//substrate-specific transporter activity//inorganic cation transmembrane transporter activity//ion transmembrane transporter activity//transmembrane transporter activity//cation transmembrane transporter activity//metal ion transmembrane transporter activity//substrate-specific transmembrane transporter activity//monovalent in…	--	--	--	sp|Q652J4|HAK13_ORYSJ Probable potassium transporter 13 OS=Oryza sativa subsp. japonica GN=HAK13 PE=2 SV=1//0
VIT_200s0125g00200	chrUn	-	1684195	1684647	453	0.2814	0.183457	0.338585	0	0.837416	0.628881	1.62686	2.27063	-0.481	0.946	1	FALSE	0	2.77596	#NAME?	0.13872	0.63246	FALSE	5.42299	6.98299	-0.36476	0.73484	1	FALSE	--	--	GO:0044424//GO:0043229//GO:0005575//GO:0044444//GO:0005737//GO:0016023//GO:0005622//GO:0044464//GO:0043231//GO:0042470//GO:0043227//GO:0031410//GO:0005623//GO:0031982//GO:0031988//GO:0043226//GO:0048770	intracellular part//intracellular organelle//cellular_component//cytoplasmic part//cytoplasm//cytoplasmic membrane-bounded vesicle//intracellular//cell part//intracellular membrane-bounded organelle//melanosome//membrane-bounded organelle//cytoplasmic vesicle//cell//vesicle//membrane-bounded vesicle//organelle//pigment granule	--	--	--	--	--	-//-
VIT_200s0125g00210	chrUn	-	1735173	1805822	4451	6.50087	6.19784	14.378	16.3723	4.53761	5.02249	474.609	438.268	0.11493	0.65972	1	FALSE	1186.36	971.143	0.28879	0.20686	0.75542	FALSE	376.712	323.974	0.21758	0.55508	0.95064	FALSE	GO:0043170//GO:0036211//GO:0006464//GO:0006793//GO:0015979//GO:0006796//GO:0009987//GO:0044238//GO:0044267//GO:0008152//GO:0043412//GO:0044237//GO:0016310//GO:0071704//GO:0008150//GO:0019538//GO:0006468//GO:0044260	macromolecule metabolic process//protein modification process//cellular protein modification process//phosphorus metabolic process//photosynthesis//phosphate-containing compound metabolic process//cellular process//primary metabolic process//cellular protein metabolic process//metabolic process//macromolecule modification//cellular metabolic process//phosphorylation//organic substance metabolic p…	GO:0034357//GO:0044464//GO:0005622//GO:0031224//GO:0009521//GO:0009522//GO:0005575//GO:0032991//GO:0044424//GO:0043234//GO:0016020//GO:0005623//GO:0098796//GO:0044436//GO:0009579//GO:0044425//GO:0016021	photosynthetic membrane//cell part//intracellular//intrinsic component of membrane//photosystem//photosystem I//cellular_component//macromolecular complex//intracellular part//protein complex//membrane//cell//membrane protein complex//thylakoid part//thylakoid//membrane part//integral component of membrane	GO:0005515//GO:0003674//GO:0035639//GO:0005524//GO:0032553//GO:1901363//GO:0043167//GO:0004672//GO:0036094//GO:0032550//GO:0032555//GO:0001883//GO:0016773//GO:0032549//GO:0097367//GO:1901265//GO:0016301//GO:0001882//GO:0003824//GO:0016772//GO:0097159//GO:0000166//GO:0017076//GO:0016740//GO:0030554//GO:0005488//GO:0032559//GO:0043168	protein binding//molecular_function//purine ribonucleoside triphosphate binding//ATP binding//ribonucleotide binding//heterocyclic compound binding//ion binding//protein kinase activity//small molecule binding//purine ribonucleoside binding//purine ribonucleotide binding//purine nucleoside binding//phosphotransferase activity, alcohol group as acceptor//ribonucleoside binding//carbohydrate deriva…	no KO assigned | (RefSeq) probable LRR receptor-like serine/threonine-protein kinase At1g56140	http://www.genome.jp/dbget-bin/www_bget?vvi:100242759	--	sp|C0LGH2|Y1561_ARATH Probable LRR receptor-like serine/threonine-protein kinase At1g56130 OS=Arabidopsis thaliana GN=At1g56130 PE=2 SV=2//1.21737e-25
VIT_200s0125g00250	chrUn	+	1841969	1866800	3129	3.37371	3.77301	3.94386	4.52739	3.49169	4.70925	191.172	151.032	0.34002	0.27411	0.85562	FALSE	221.017	177.451	0.31673	0.43352	0.95978	FALSE	229.917	165.344	0.47564	0.038073	0.23655	FALSE	--	--	GO:0005622//GO:0044446//GO:0044464//GO:0005634//GO:0005737//GO:0005575//GO:1902494//GO:0032991//GO:1990234//GO:0005680//GO:0044424//GO:0043229//GO:0043234//GO:0044422//GO:0000151//GO:0043226//GO:0000152//GO:0043227//GO:0005623//GO:0031461//GO:0044428//GO:0043231	intracellular//intracellular organelle part//cell part//nucleus//cytoplasm//cellular_component//catalytic complex//macromolecular complex//transferase complex//anaphase-promoting complex//intracellular part//intracellular organelle//protein complex//organelle part//ubiquitin ligase complex//organelle//nuclear ubiquitin ligase complex//membrane-bounded organelle//cell//cullin-RING ubiquitin ligase…	GO:0003674//GO:0005515//GO:0019787//GO:0043167//GO:0008270//GO:0043169//GO:0046872//GO:0046914//GO:0004842//GO:0016740//GO:0003824//GO:0005488	molecular_function//protein binding//ubiquitin-like protein transferase activity//ion binding//zinc ion binding//cation binding//metal ion binding//transition metal ion binding//ubiquitin-protein transferase activity//transferase activity//catalytic activity//binding	--	--	--	sp|Q7Z569|BRAP_HUMAN BRCA1-associated protein OS=Homo sapiens GN=BRAP PE=1 SV=2//9.27074e-80
VIT_200s0125g00260	chrUn	+	1879195	1907983	3818	12.3882	13.0539	10.885	11.6241	12.8493	12.8743	751.262	627.575	0.25953	0.32945	0.9085	FALSE	629.824	551.798	0.19081	0.39289	0.94034	FALSE	719.588	689.555	0.061507	0.75306	1	FALSE	GO:0070727//GO:0016192//GO:0051234//GO:0034613//GO:0045184//GO:0051179//GO:0006810//GO:0033036//GO:0015031//GO:0046907//GO:0008150//GO:0051641//GO:0071702//GO:0008104//GO:0006886//GO:0051649	cellular macromolecule localization//vesicle-mediated transport//establishment of localization//cellular protein localization//establishment of protein localization//localization//transport//macromolecule localization//protein transport//intracellular transport//biological_process//cellular localization//organic substance transport//protein localization//intracellular protein transport//establish…	--	--	--	--	--	--	--	sp|A4IG72|TGFA1_DANRE Transforming growth factor-beta receptor-associated protein 1 homolog OS=Danio rerio GN=tgfbrap1 PE=2 SV=1//3.82737e-33
VIT_200s0125g00270	chrUn	+	1923354	1946823	3740	16.5248	12.7752	19.5881	19.0198	14.5875	16.2152	706.909	799.215	-0.17706	0.52597	1	FALSE	991.311	954.089	0.055214	0.80944	1	FALSE	868.305	750.733	0.2099	0.29568	0.74455	FALSE	GO:0051234//GO:0051179//GO:0006810//GO:0008150	establishment of localization//localization//transport//biological_process	GO:0005634//GO:0031967//GO:0044464//GO:0044446//GO:0005622//GO:0043229//GO:0005635//GO:0044424//GO:0005575//GO:0043226//GO:0044422//GO:0005643//GO:0043231//GO:0044428//GO:0031975//GO:0005623//GO:0012505//GO:0043227	nucleus//organelle envelope//cell part//intracellular organelle part//intracellular//intracellular organelle//nuclear envelope//intracellular part//cellular_component//organelle//organelle part//nuclear pore//intracellular membrane-bounded organelle//nuclear part//envelope//cell//endomembrane system//membrane-bounded organelle	--	--	--	--	--	sp|Q9FKE6|CCT15_ARATH Cyclin-T1-5 OS=Arabidopsis thaliana GN=CYCT1-5 PE=1 SV=2//7.53635e-07
VIT_200s0125g00280	chrUn	+	1946853	1951027	3835	86.7762	29.5401	31.242	19.9666	6.22182	6.47488	2280.44	5792.7	-1.3449	0.01068	0.1854	FALSE	1457.84	2120.26	-0.54041	0.016775	0.18582	FALSE	492.533	452.009	0.12387	0.80245	1	FALSE	GO:0009987//GO:0015979//GO:0008150//GO:0044237//GO:0008152	cellular process//photosynthesis//biological_process//cellular metabolic process//metabolic process	GO:0044424//GO:0005575//GO:0032991//GO:0009522//GO:0009521//GO:0005622//GO:0044464//GO:0034357//GO:0009579//GO:0044425//GO:0098796//GO:0044436//GO:0016020//GO:0009538//GO:0005623//GO:0043234	intracellular part//cellular_component//macromolecular complex//photosystem I//photosystem//intracellular//cell part//photosynthetic membrane//thylakoid//membrane part//membrane protein complex//thylakoid part//membrane//photosystem I reaction center//cell//protein complex	--	--	K02694 photosystem I subunit III | (RefSeq) photosystem I reaction center subunit III, chloroplastic	http://www.genome.jp/dbget-bin/www_bget?vvi:100247987	--	sp|Q9SHE8|PSAF_ARATH Photosystem I reaction center subunit III, chloroplastic OS=Arabidopsis thaliana GN=PSAF PE=1 SV=1//8.77417e-94
VIT_200s0125g00290	chrUn	-	1948999	1951555	1638	0.0535471	0.0101473	0.0429417	0.0110895	0	0.0117606	0.325372	1.50957	-2.214	0.65462	1	FALSE	0.310646	1.23618	-1.9925	0.7352	1	FALSE	0.367165	0	Inf	0.97903	1	FALSE	--	--	--	--	--	--	--	--	--	sp|Q9SHE9|LBD4_ARATH LOB domain-containing protein 4 OS=Arabidopsis thaliana GN=LBD4 PE=2 SV=1//9.81767e-64
VIT_200s0125g00300	chrUn	+	1966696	1966854	159	0	0	0	0	0	0	0	0	NA	NA	NA	NA	0	0	NA	NA	NA	NA	0	0	NA	NA	NA	NA	--	--	--	--	--	--	--	--	--	-//-
VIT_200s0125g00310	chrUn	-	1993201	2000661	1067	0.810742	0.682242	0.969323	0.854969	1.06486	0.592043	14.7369	15.2774	-0.051968	0.97458	1	FALSE	17.4167	18.2348	-0.066225	0.93597	1	FALSE	12.1881	21.2349	-0.80096	0.15768	0.5444	FALSE	--	--	--	--	--	--	--	--	--	-//-
VIT_200s0125g00315	chrUn	-	2010296	2011509	580	0.216411	0.142524	0.27031	0.220774	0.406572	0.0621164	1.62826	2.23272	-0.45547	0.94656	1	FALSE	2.35751	2.7807	-0.23818	1	1	FALSE	0.681837	4.34614	-2.6722	0.12152	0.47248	FALSE	--	--	--	--	--	--	--	--	--	-//-
VIT_200s0125g00320	chrUn	-	2021148	2021611	285	0	0	0	0	0	0	0	0	NA	NA	NA	NA	0	0	NA	NA	NA	NA	0	0	NA	NA	NA	NA	--	--	--	--	--	--	--	--	--	sp|Q9MAT0|PSD1B_ARATH 26S proteasome non-ATPase regulatory subunit 1 homolog B OS=Arabidopsis thaliana GN=RPN2B PE=1 SV=1//4.64476e-07
VIT_200s0125g00330	chrUn	-	2024771	2025477	372	0	0	0	0	0	0	0	0	NA	NA	NA	NA	0	0	NA	NA	NA	NA	0	0	NA	NA	NA	NA	--	--	--	--	--	--	--	--	--	sp|F4I214|TET10_ARATH Tetraspanin-10 OS=Arabidopsis thaliana GN=TET10 PE=2 SV=1//1.03915e-36
VIT_200s0125g00340	chrUn	-	2025541	2026268	168	0	0	0	0	0	0	0	0	NA	NA	NA	NA	0	0	NA	NA	NA	NA	0	0	NA	NA	NA	NA	--	--	--	--	--	--	--	--	--	sp|F4I214|TET10_ARATH Tetraspanin-10 OS=Arabidopsis thaliana GN=TET10 PE=2 SV=1//7.66054e-10
VIT_200s0125g00350	chrUn	-	2026409	2027844	648	0	0.0256501	0	0	0	0	0.325372	0	Inf	0.99481	1	FALSE	0	0	NA	NA	NA	NA	0	0	NA	NA	NA	NA	--	--	--	--	--	--	--	--	--	sp|Q9MAT0|PSD1B_ARATH 26S proteasome non-ATPase regulatory subunit 1 homolog B OS=Arabidopsis thaliana GN=RPN2B PE=1 SV=1//3.35129e-07
VIT_200s0125g00380	chrUn	-	2043254	2043490	142	0	0	0	0	0	0	0	0	NA	NA	NA	NA	0	0	NA	NA	NA	NA	0	0	NA	NA	NA	NA	--	--	--	--	--	--	--	--	--	sp|O48844|PSD1A_ARATH 26S proteasome non-ATPase regulatory subunit 1 homolog A OS=Arabidopsis thaliana GN=RPN2A PE=1 SV=1//9.28636e-18
VIT_200s0125g00390	chrUn	+	2047623	2049531	639	0.0261543	0	0	0	0	0	0	0.277521	#NAME?	1	1	FALSE	0	0	NA	NA	NA	NA	0	0	NA	NA	NA	NA	--	--	--	--	--	--	--	--	--	-//-
VIT_200s0125g00410	chrUn	-	2059061	2066423	3997	0.00836257	0.00410311	0.00457396	0.0131651	0.0250422	0.0226348	0.326071	0.555042	-0.76741	1	1	FALSE	1.04976	0.30982	1.7606	0.76872	1	FALSE	1.86646	1.93937	-0.055284	1	1	FALSE	GO:0044699//GO:0009987//GO:0055085//GO:0044763//GO:0044765//GO:0008150//GO:0006810//GO:0051179//GO:0051234//GO:1902578	single-organism process//cellular process//transmembrane transport//single-organism cellular process//single-organism transport//biological_process//transport//localization//establishment of localization//single-organism localization	GO:0005575//GO:0031224//GO:0016020//GO:0016021//GO:0044425	cellular_component//intrinsic component of membrane//membrane//integral component of membrane//membrane part	GO:0043167//GO:1901363//GO:0043169//GO:0036094//GO:0003674//GO:0000166//GO:0097159//GO:0005488//GO:0046872//GO:1901265	ion binding//heterocyclic compound binding//cation binding//small molecule binding//molecular_function//nucleotide binding//organic cyclic compound binding//binding//metal ion binding//nucleoside phosphate binding	--	--	--	sp|Q9SGG3|ALA5_ARATH Probable phospholipid-transporting ATPase 5 OS=Arabidopsis thaliana GN=ALA5 PE=3 SV=1//0
VIT_200s0125g00420	chrUn	-	2067533	2095696	2087	8.96224	7.93288	11.5289	11.2518	6.49878	6.77416	316.764	311.715	0.02318	0.97713	1	FALSE	422.841	405.353	0.060935	0.7837	1	FALSE	261.595	241.05	0.118	0.60891	0.97722	FALSE	--	--	--	--	GO:0003674//GO:0003824//GO:0016757//GO:0016740	molecular_function//catalytic activity//transferase activity, transferring glycosyl groups//transferase activity	no KO assigned | (RefSeq) uncharacterized LOC100242682	http://www.genome.jp/dbget-bin/www_bget?vvi:100242682	--	-//-
VIT_200s0125g00430	chrUn	+	2128319	2149798	339	1.65287	1.64274	0.853789	1.04395	0.882825	1.30751	11.1349	10.2062	0.12565	0.83941	1	FALSE	7.0261	5.24032	0.42307	0.77051	1	FALSE	8.52736	5.73903	0.57129	0.44649	0.88559	FALSE	GO:0035556//GO:0051716//GO:0050794//GO:0008150//GO:0065007//GO:0050789//GO:0007154//GO:0044700//GO:0023052//GO:0044763//GO:0050896//GO:0007264//GO:0009987//GO:0007165//GO:0044699	intracellular signal transduction//cellular response to stimulus//regulation of cellular process//biological_process//biological regulation//regulation of biological process//cell communication//single organism signaling//signaling//single-organism cellular process//response to stimulus//small GTPase mediated signal transduction//cellular process//signal transduction//single-organism process	--	--	GO:0032555//GO:0001883//GO:0016817//GO:0017111//GO:0032549//GO:0097367//GO:1901265//GO:0001882//GO:0097159//GO:0000166//GO:0003824//GO:0017076//GO:0032561//GO:0030554//GO:0005488//GO:0032559//GO:0043168//GO:0005525//GO:0003674//GO:0035639//GO:0016818//GO:0019001//GO:0005524//GO:0032553//GO:1901363//GO:0003924//GO:0043167//GO:0036094//GO:0016887//GO:0016787//GO:0016462//GO:0032550	purine ribonucleotide binding//purine nucleoside binding//hydrolase activity, acting on acid anhydrides//nucleoside-triphosphatase activity//ribonucleoside binding//carbohydrate derivative binding//nucleoside phosphate binding//nucleoside binding//organic cyclic compound binding//nucleotide binding//catalytic activity//purine nucleotide binding//guanyl ribonucleotide binding//adenyl nucleotide bi…	--	--	--	sp|Q9FKE9|RHD32_ARATH Protein ROOT HAIR DEFECTIVE 3 homolog 2 OS=Arabidopsis thaliana GN=At5g45160 PE=2 SV=1//2.28213e-53
VIT_200s0125g00440	chrUn	-	2159988	2161193	1206	0.192237	0.0836077	0.0886424	0.155437	0.0915287	0	2.00934	4.04618	-1.0098	0.60083	1	FALSE	3.45906	1.85582	0.89832	0.60402	1	FALSE	0	2.04381	#NAME?	0.20845	0.63216	FALSE	--	--	--	--	--	--	--	--	--	sp|Q9JLC8|SACS_MOUSE Sacsin OS=Mus musculus GN=Sacs PE=1 SV=2//9.36327e-06
VIT_200s0131g00010	chrUn	-	2170578	2173428	1065	0.0182963	0	0.0327906	0	0.0792898	0	0	0.35004	#NAME?	1	1	FALSE	0	0.616536	#NAME?	0.82294	1	FALSE	0	1.52473	#NAME?	0.3518	0.80471	FALSE	--	--	--	--	GO:0005543//GO:0003674//GO:0043169//GO:0043167//GO:0046872//GO:0005509//GO:0043168//GO:0005544//GO:0005488//GO:0008289	phospholipid binding//molecular_function//cation binding//ion binding//metal ion binding//calcium ion binding//anion binding//calcium-dependent phospholipid binding//binding//lipid binding	--	--	--	sp|Q9SE45|ANXD3_ARATH Annexin D3 OS=Arabidopsis thaliana GN=ANN3 PE=2 SV=2//2.81907e-72
VIT_200s0131g00020	chrUn	+	2192783	2194879	786	0.0479521	0.0634398	0.398154	0	0	0	0.976116	0.70008	0.47953	0.9768	1	FALSE	0	5.55977	#NAME?	0.013504	0.15997	FALSE	0	0	NA	NA	NA	NA	--	--	--	--	GO:0043167//GO:0043169//GO:0003674//GO:0005543//GO:0008289//GO:0005488//GO:0005544//GO:0043168//GO:0046872//GO:0005509	ion binding//cation binding//molecular_function//phospholipid binding//lipid binding//binding//calcium-dependent phospholipid binding//anion binding//metal ion binding//calcium ion binding	no KO assigned | (RefSeq) annexin D4-like	http://www.genome.jp/dbget-bin/www_bget?vvi:100265461	--	sp|Q9ZVJ6|ANXD4_ARATH Annexin D4 OS=Arabidopsis thaliana GN=ANN4 PE=2 SV=1//1.35603e-73
VIT_200s0131g00025	chrUn	+	2211674	2214648	570	0	0	0	0	0	0	0	0	NA	NA	NA	NA	0	0	NA	NA	NA	NA	0	0	NA	NA	NA	NA	--	--	--	--	GO:0003674//GO:0005543//GO:0043167//GO:0043169//GO:0005509//GO:0046872//GO:0008289//GO:0005544//GO:0043168//GO:0005488	molecular_function//phospholipid binding//ion binding//cation binding//calcium ion binding//metal ion binding//lipid binding//calcium-dependent phospholipid binding//anion binding//binding	--	--	--	sp|Q9ZVJ6|ANXD4_ARATH Annexin D4 OS=Arabidopsis thaliana GN=ANN4 PE=2 SV=1//2.18202e-58
VIT_200s0131g00030	chrUn	+	2228939	2229515	394	0	0	0	0	0	0	0	0	NA	NA	NA	NA	0	0	NA	NA	NA	NA	0	0	NA	NA	NA	NA	--	--	--	--	GO:0043168//GO:0005544//GO:0005488//GO:0008289//GO:0005509//GO:0046872//GO:0043169//GO:0043167//GO:0005543//GO:0003674	anion binding//calcium-dependent phospholipid binding//binding//lipid binding//calcium ion binding//metal ion binding//cation binding//ion binding//phospholipid binding//molecular_function	--	--	--	sp|Q9ZVJ6|ANXD4_ARATH Annexin D4 OS=Arabidopsis thaliana GN=ANN4 PE=2 SV=1//5.30136e-38
VIT_200s0131g00040	chrUn	+	2237041	2237370	240	0	0	0	0	0	0	0	0	NA	NA	NA	NA	0	0	NA	NA	NA	NA	0	0	NA	NA	NA	NA	--	--	--	--	GO:0008289//GO:0005488//GO:0005544//GO:0043168//GO:0046872//GO:0005509//GO:0043167//GO:0043169//GO:0003674//GO:0005543	lipid binding//binding//calcium-dependent phospholipid binding//anion binding//metal ion binding//calcium ion binding//ion binding//cation binding//molecular_function//phospholipid binding	--	--	--	sp|Q9ZVJ6|ANXD4_ARATH Annexin D4 OS=Arabidopsis thaliana GN=ANN4 PE=2 SV=1//1.13359e-08
VIT_200s0131g00050	chrUn	-	2246316	2251401	774	0.0485432	0.0214745	0.450778	0	0.0410589	0.0248887	0.325372	0.677006	-1.0571	1	1	FALSE	0	6.17778	#NAME?	0.008077	0.11273	FALSE	0.367165	0.595098	-0.6967	1	1	FALSE	--	--	--	--	GO:0008289//GO:0005488//GO:0005544//GO:0043168//GO:0005509//GO:0046872//GO:0043167//GO:0043169//GO:0003674//GO:0005543	lipid binding//binding//calcium-dependent phospholipid binding//anion binding//calcium ion binding//metal ion binding//ion binding//cation binding//molecular_function//phospholipid binding	--	--	--	sp|Q9SE45|ANXD3_ARATH Annexin D3 OS=Arabidopsis thaliana GN=ANN3 PE=2 SV=2//2.92406e-75
VIT_200s0131g00060	chrUn	-	2263726	2264543	321	0	0	0	0	0	0	0	0	NA	NA	NA	NA	0	0	NA	NA	NA	NA	0	0	NA	NA	NA	NA	--	--	--	--	GO:0046872//GO:0005509//GO:0008289//GO:0043168//GO:0005544//GO:0005488//GO:0003674//GO:0005543//GO:0043167//GO:0043169	metal ion binding//calcium ion binding//lipid binding//anion binding//calcium-dependent phospholipid binding//binding//molecular_function//phospholipid binding//ion binding//cation binding	--	--	--	sp|Q94CK4|ANXD8_ARATH Annexin D8 OS=Arabidopsis thaliana GN=ANNAT8 PE=2 SV=2//2.80763e-22
VIT_200s0131g00070	chrUn	+	2275894	2277221	507	0	0	0	0	0	0	0	0	NA	NA	NA	NA	0	0	NA	NA	NA	NA	0	0	NA	NA	NA	NA	--	--	--	--	--	--	--	--	--	-//-
VIT_200s0131g00080	chrUn	+	2295644	2296771	462	0	0	0	0	0	0	0	0	NA	NA	NA	NA	0	0	NA	NA	NA	NA	0	0	NA	NA	NA	NA	--	--	--	--	GO:0003674//GO:0005543//GO:0043167//GO:0043169//GO:0005509//GO:0046872//GO:0008289//GO:0005488//GO:0005544//GO:0043168	molecular_function//phospholipid binding//ion binding//cation binding//calcium ion binding//metal ion binding//lipid binding//binding//calcium-dependent phospholipid binding//anion binding	--	--	--	sp|Q9ZVJ6|ANXD4_ARATH Annexin D4 OS=Arabidopsis thaliana GN=ANN4 PE=2 SV=1//5.45326e-29
[truncated: 31,864 more rows]
